# Supplementary material for: Combined quantification of intracellular (phospho-)proteins and transcriptomics from fixed single cells
Source: Sci Rep. 2019 Feb 6;9:1469. doi: 10.1038/s41598-018-37977-7 (PMC6365588; doi:10.1038/s41598-018-37977-7)
Supplement: Supplementary file 2 — Supplementary Dataset 1 [file 41598_2018_37977_MOESM2_ESM.xlsx]

## Sheet: Sheet1
Stem cell associated mRNAs	Differentiation associated mRNAs
AASS	A2M
ABCG2	AADAC
ACAT2	AADACL2
ACP6	ABCA12
ACSL4	ABCG1
ADAMTS1	ABHD12B
ADAMTS6	ABLIM1
ADARB1	ACER1
ADORA2B	ACP5
ADRB2	ACSBG1
AJAP1	ADAMTSL4
AKAP12	ADAP2
ALCAM	ADSSL1
AMIGO2	AKR1B10
ANKRD36B	ALDH2
ANLN	ALDH3B2
ANO1	ALDH5A1
ANO4	ALOX12B
AP1S3	ALOXE3
AP2B1	AMDHD1
APOBEC3B	ANKRD22
AREG	ANKRD29
ARHGAP11A	ANKRD35
ARHGAP18	ANXA9
ARHGAP19	AQP9
ARHGAP29	ARG1
ARL4C	ARL5A
ARTN	ARRDC3
ASF1B	ARRDC4
ASNS	ARSF
ASPM	ASAP3
ATAD2	ASPRV1
AURKA	ATP10B
AURKB	ATP12A
B4GALT6	ATP13A4
BAMBI	ATP2C2
BAX	ATP6V1C2
BCAR3	AVPI1
BCAT1	AZGP1
BCAT2	BBOX1
BCCIP	BCO2
BCHE	BLNK
BCL2L12	BNIPL
BEX1	BSPRY
BIRC5	C10orf99
BLM	C15orf48
BOLA3	C4orf19
BRCA2	C4orf3
BRIP1	C5orf46
BSG	CA2
BUB1	CA9
BUB1B	CALB2
C16orf74	CALML3
C17orf97	CALML5
C18orf54	CAMK1D
C1orf112	CAPNS2
C4orf46	CARD18
C5orf34	CASP14
CAV1	CD36
CCDC18	CD55
CCNA2	CDHR1
CCNB1	CDKN2B
CCNB2	CDSN
CCNO	CEACAM5
CD86	CEBPA
CDC20	CFD
CDC25A	CITED2
CDC25C	CKB
CDC6	CLDN1
CDC7	CLEC2B
CDCA2	CLEC7A
CDCA3	CNFN
CDCA5	CPM
CDCA7L	CRABP2
CDCA8	CRCT1
CDH4	CREG1
CDK1	CRISP3
CDK2	CRNN
CDK2AP2	CSRP2
CDK6	CST6
CDKN2A	CXADR
CDKN3	CXCR2
CDR2	CYB5A
CDT1	CYP2C18
CELF2	CYP3A5
CENPA	CYP4B1
CENPE	CYP4F22
CENPF	DAPL1
CENPH	DBP
CENPI	DEFB1
CENPJ	DEGS2
CENPK	DGAT2
CENPL	DHRS9
CENPM	DLK1
CENPN	DLX3
CENPV	DLX5
CEP120	DMKN
CEP152	DSC1
CEP290	DSG1
CEP55	DUOX1
CHEK1	DUOXA1
CHML	EEF1A2
CHPT1	EFNA3
CHRNB1	EGLN3
CHURC1	EGR3
CKAP2L	ELF5
CKS1B	ELMOD1
CMTM7	ELOVL4
COL11A1	ELOVL7
COL12A1	EML6
COL22A1	ENDOU
COL4A2	EPHA4
COL9A2	EPHB6
CORO1A	EPHX2
COTL1	EPHX3
CRIM1	EPPK1
CRIP1	EPS8L1
CTGF	ERP27
CTH	EVPL
CTNNAL1	FAM102A
CYP2S1	FAM3D
CYR61	FAM46B
CYTH3	FAM84A
DBF4	FETUB
DCBLD2	FGF11
DCT	FLG
DEPDC1	FLG2
DEPDC1B	FMO2
DEPDC7	FOS
DFNA5	FRY
DHTKD1	GAS7
DHX33	GATM
DIAPH3	GBP2
DKK1	GBP6
DKK3	GDA
DLEU2	GDPD3
DLGAP5	GGCT
DLK2	GGT6
DNAJC6	GJB6
DOCK5	GNAL
DTL	GPR137B
DUS3L	GPR157
DUS4L	GPR37
DUSP4	GPR68
DUSP5	GPT2
E2F7	GPX3
EAF2	GRAMD1C
EBNA1BP2	GRHL1
ECHDC3	GRHL3
EDN1	GSTA4
EDNRB	H19
EMB	HAL
EP400	HCP5
EPCAM	HDHD3
ERCC6L	HIBCH
ESCO2	HIST1H2AC
ETS1	HIST1H2BC
EXO1	HIST1H2BD
F3	HIST2H2BE
FAM167A	HLF
FAM169A	HMOX1
FAM173A	HOPX
FAM27E3	HPGD
FAM83D	HS3ST6
FANCG	HSD17B2
FANCI	HSPB8
FANCM	IDH2
FAR2	IGFL2
FBN2	IL1F10
FBXO16	IL20RA
FBXO5	IL22RA1
FEN1	IL33
FGD6	IMPA2
FHL1	INA
FHOD3	IRX3
FJX1	ITGAM
FKBP5	KCND3
FLVCR1	KCNK7
FN1	KCTD4
FOLR3	KIAA0513
FOSL1	KLF4
FOXM1	KLHDC8B
FRMD5	KLK12
FST	KLK13
FSTL3	KLK6
G0S2	KLK7
GAD1	KRT1
GALNT14	KRT10
GAS2L3	KRT2
GAS6	KRT23
GCLC	KRT77
GEN1	KRT78
GINS1	KRT80
GJC1	KRT9
GLUL	LCE1B
GMPR	LCE1E
GOLIM4	LCE2B
GOLM1	LCE3D
GPSM2	LNX1
GPX1	LOR
GTF2H2	LRRC8B
GTSE1	LTB4R
HAUS4	LY6G6C
HDAC9	LYNX1
HERC5	LYPD5
HERPUD1	MAF
HES6	MAFB
HIBADH	MAL
HJURP	MAL2
HLA-DQB1	MAML3
HMGA1	MAP2
HMGA2	MAP3K8
HMGB3	METRNL
HMGCS1	MFAP3L
HMMR	MPP7
HOXB7	MPZL3
HOXC6	MUC15
HPCAL1	MUCL1
HS3ST2	MXD1
HSF2BP	MXI1
HSP90B1	NANOS1
HSPA5	NDRG2
HSPD1	NDRG4
HYI	NDUFA4L2
IFI44L	NEAT1
IFIT3	NEBL
IFNK
IFRD2
IGFBP7
IL1A
INHBA
INPP4B
INSIG1
IPO4
IQGAP3
IRX1
ISG15
ITGB3BP
ITM2A
JPH1
KCNS3
KCTD14
KDM6A
KHDRBS3
KIAA0040
KIAA1524
KIF11
KIF14
KIF15
KIF18A
KIF20A
KIF22
KIF23
KIF2C
KIF4A
KIT
KRT18
KRT24
KRT34
KRT7
KRT75
KRT8
L1CAM
L1TD1
LAMA3
LAMB3
LAMC2
LAPTM4B
LEF1
LFNG
LIPE
LPCAT2
LPIN1
LRP8
LY6K
LYAR
LYPD6
MACC1
MAD2L1
MASTL
MCM10
MCM5
MCM7
MCM8
MCOLN3
MECOM
MELK
MEST
METRN
MFAP5
MIA
MICB
MITF
MKI67
MLANA
MND1
MNS1
MPHOSPH9
MSLN
MT1E
MTHFD2
MVD
MX2
MYBL1
MYBL2
MYEF2
MYH11
NAA15
NACAD
NAGS
NARS2
NBEAL1
NBPF10
NCAPG
NCAPG2
NCAPH
NCEH1
NDC80
NEDD4L
NEDD9
NEIL3
NEK1
NEK2
NETO2
NEURL1B
NEXN
NF2
NOG
NOS1
NOV
NPHP1
NPM3
NQO1
NRG1
NT5DC3
NT5E
NUAK1
NUDCD1
NUDT1
NUDT11
NUF2
NUSAP1
OAS3
OAT
OCA2
ODC1
OIP5
PALM2-AKAP2
PARVB
PAX3
PBK
PCSK1N
PCYT2
PDAP1
PDCD2L
PDE1C
PDGFA
PDIA3
PDIA4
PDP1
PEG10
PHACTR1
PHACTR3
PHF19
PHLDB2
PIF1
PKIB
PKMYT1
PKP2
PLD5
PLEC
PLK1
PLK4
PLLP
PLP1
PLSCR1
PNPT1
POLQ
PON3
POU2F2
PPM1K
PPP1R14A
PPP1R15A
PPP2R3B
PPTC7
PRC1
PRIM1
PRKAG2
PRPS1
PRPS2
PRR15
PRR5L
PRSS21
PSAT1
PTCH1
PTGER4
PTHLH
PTPRK
PUS1
PYGB
RAB5C
RAD51
RAD51AP1
RAD51C
RAD54B
RAP1GAP2
RCBTB1
RFC3
RFC4
RFC5
RNASEH2A
RTN4R
RTTN
RUNX3
RUVBL1
S100B
SAAL1
SAE1
SAMHD1
SCARB1
SCHIP1
SDF2L1
SEL1L3
SEMA3C
SFRP1
SH2D5
SHCBP1
SKA1
SKA2
SKA3
SKP2
SLC16A2
SLC20A1
SLC22A5
SLC25A33
SLC29A1
SLC35F3
SLC38A5
SLC3A2
SLC43A3
SLC4A5
SLC7A11
SLC7A5
SLC7A8
SLC8A1
SMC2
SMC4
SMS
SMURF2
SNAP23
SNCA
SNORA21
SNRNP25
SNX10
SNX8
SOAT1
SPATA5
SPC24
SPC25
SRM
SSR3
SSRP1
ST3GAL5
ST6GAL1
ST6GALNAC5
STIL
STK16
STK4
STMN3
SUV39H1
TACC3
TAF1A
TAF4B
TAF5
TCF19
TDRKH
TFAP2B
TFB1M
TFCP2L1
TGFB2
TGFBR2
THBS1
THEM4
TIPIN
TK1
TMEM139
TMEM200A
TMEM97
TMSB15B
TNS4
TOP2A
TPST1
TPX2
TRIB3
TRIM59
TRIP13
TROAP
TSC22D3
TSPAN1
TSPAN4
TTK
TUBGCP3
TXNRD1
TYMS
TYR
TYRP1
UAP1
UBE2C
UBE2S
UBE2T
UPP1
USP1
USP18
UTP20
VOPP1
VRK1
WDR54
WDR66
WNT7A
ZBED2
ZDHHC2
ZFP42
ZFP57
ZFP82
ZNF165
ZNF22
ZNF280B
ZNF300
ZNF365
ZWILCH
