# Supplementary material for: Combined quantification of intracellular (phospho-)proteins and transcriptomics from fixed single cells
Source: Sci Rep. 2019 Feb 6;9:1469. doi: 10.1038/s41598-018-37977-7 (PMC6365588; doi:10.1038/s41598-018-37977-7)
Supplement: Supplementary file 4 — Supplementary Table 1 [file 41598_2018_37977_MOESM4_ESM.xlsx]

## Sheet: Plate Specs
Stock Plate Name	Well Position	Sequence Name	Sequence
Plate 1	A01	CelSeq-dTV1	GCC GGT AAT ACG ACT CAC TAT AGG GGT TCA GAC GTG TGC TCT TCC GAT CTN NNN NNN NCG TCT AAT TTT TTT TTT TTT TTT TTT TTT TTT V
Plate 1	A02	CelSeq-dTV2	GCC GGT AAT ACG ACT CAC TAT AGG GGT TCA GAC GTG TGC TCT TCC GAT CTN NNN NNN NAG ACT CGT TTT TTT TTT TTT TTT TTT TTT TTT V
Plate 1	A03	CelSeq-dTV3	GCC GGT AAT ACG ACT CAC TAT AGG GGT TCA GAC GTG TGC TCT TCC GAT CTN NNN NNN NGC ACG TCA TTT TTT TTT TTT TTT TTT TTT TTT V
Plate 1	A04	CelSeq-dTV4	GCC GGT AAT ACG ACT CAC TAT AGG GGT TCA GAC GTG TGC TCT TCC GAT CTN NNN NNN NTC AAC GAC TTT TTT TTT TTT TTT TTT TTT TTT V
Plate 1	A05	CelSeq-dTV5	GCC GGT AAT ACG ACT CAC TAT AGG GGT TCA GAC GTG TGC TCT TCC GAT CTN NNN NNN NAT TTA GCG TTT TTT TTT TTT TTT TTT TTT TTT V
Plate 1	A06	CelSeq-dTV6	GCC GGT AAT ACG ACT CAC TAT AGG GGT TCA GAC GTG TGC TCT TCC GAT CTN NNN NNN NAT ACA GAC TTT TTT TTT TTT TTT TTT TTT TTT V
Plate 1	A07	CelSeq-dTV7	GCC GGT AAT ACG ACT CAC TAT AGG GGT TCA GAC GTG TGC TCT TCC GAT CTN NNN NNN NTG CGT AGG TTT TTT TTT TTT TTT TTT TTT TTT V
Plate 1	A08	CelSeq-dTV8	GCC GGT AAT ACG ACT CAC TAT AGG GGT TCA GAC GTG TGC TCT TCC GAT CTN NNN NNN NTG GAG CTC TTT TTT TTT TTT TTT TTT TTT TTT V
Plate 1	A09	CelSeq-dTV9	GCC GGT AAT ACG ACT CAC TAT AGG GGT TCA GAC GTG TGC TCT TCC GAT CTN NNN NNN NTG AAT ACC TTT TTT TTT TTT TTT TTT TTT TTT V
Plate 1	A10	CelSeq-dTV10	GCC GGT AAT ACG ACT CAC TAT AGG GGT TCA GAC GTG TGC TCT TCC GAT CTN NNN NNN NTC TCA CAC TTT TTT TTT TTT TTT TTT TTT TTT V
Plate 1	A11	CelSeq-dTV11	GCC GGT AAT ACG ACT CAC TAT AGG GGT TCA GAC GTG TGC TCT TCC GAT CTN NNN NNN NTA CTG GTA TTT TTT TTT TTT TTT TTT TTT TTT V
Plate 1	A12	CelSeq-dTV12	GCC GGT AAT ACG ACT CAC TAT AGG GGT TCA GAC GTG TGC TCT TCC GAT CTN NNN NNN NAC GAT AGG TTT TTT TTT TTT TTT TTT TTT TTT V
Plate 1	B01	CelSeq-dTV13	GCC GGT AAT ACG ACT CAC TAT AGG GGT TCA GAC GTG TGC TCT TCC GAT CTN NNN NNN NGA TGT CGA TTT TTT TTT TTT TTT TTT TTT TTT V
Plate 1	B02	CelSeq-dTV14	GCC GGT AAT ACG ACT CAC TAT AGG GGT TCA GAC GTG TGC TCT TCC GAT CTN NNN NNN NTT ACG GGT TTT TTT TTT TTT TTT TTT TTT TTT V
Plate 1	B03	CelSeq-dTV15	GCC GGT AAT ACG ACT CAC TAT AGG GGT TCA GAC GTG TGC TCT TCC GAT CTN NNN NNN NCA CAG CAT TTT TTT TTT TTT TTT TTT TTT TTT V
Plate 1	B04	CelSeq-dTV16	GCC GGT AAT ACG ACT CAC TAT AGG GGT TCA GAC GTG TGC TCT TCC GAT CTN NNN NNN NCT TTG ACA TTT TTT TTT TTT TTT TTT TTT TTT V
Plate 1	B05	CelSeq-dTV17	GCC GGT AAT ACG ACT CAC TAT AGG GGT TCA GAC GTG TGC TCT TCC GAT CTN NNN NNN NCC TTC AAG TTT TTT TTT TTT TTT TTT TTT TTT V
Plate 1	B06	CelSeq-dTV18	GCC GGT AAT ACG ACT CAC TAT AGG GGT TCA GAC GTG TGC TCT TCC GAT CTN NNN NNN NGA GTC CTG TTT TTT TTT TTT TTT TTT TTT TTT V
Plate 1	B07	CelSeq-dTV19	GCC GGT AAT ACG ACT CAC TAT AGG GGT TCA GAC GTG TGC TCT TCC GAT CTN NNN NNN NCA CAC TGA TTT TTT TTT TTT TTT TTT TTT TTT V
Plate 1	B08	CelSeq-dTV20	GCC GGT AAT ACG ACT CAC TAT AGG GGT TCA GAC GTG TGC TCT TCC GAT CTN NNN NNN NGT TAC AGG TTT TTT TTT TTT TTT TTT TTT TTT V
Plate 1	B09	CelSeq-dTV21	GCC GGT AAT ACG ACT CAC TAT AGG GGT TCA GAC GTG TGC TCT TCC GAT CTN NNN NNN NGG ACC TTT TTT TTT TTT TTT TTT TTT TTT TTT V
Plate 1	B10	CelSeq-dTV22	GCC GGT AAT ACG ACT CAC TAT AGG GGT TCA GAC GTG TGC TCT TCC GAT CTN NNN NNN NTT CCG TTC TTT TTT TTT TTT TTT TTT TTT TTT V
Plate 1	B11	CelSeq-dTV23	GCC GGT AAT ACG ACT CAC TAT AGG GGT TCA GAC GTG TGC TCT TCC GAT CTN NNN NNN NAC TGT TTG TTT TTT TTT TTT TTT TTT TTT TTT V
Plate 1	B12	CelSeq-dTV24	GCC GGT AAT ACG ACT CAC TAT AGG GGT TCA GAC GTG TGC TCT TCC GAT CTN NNN NNN NAA GTG GCT TTT TTT TTT TTT TTT TTT TTT TTT V
Plate 1	C01	CelSeq-dTV25	GCC GGT AAT ACG ACT CAC TAT AGG GGT TCA GAC GTG TGC TCT TCC GAT CTN NNN NNN NCT GTA CAA TTT TTT TTT TTT TTT TTT TTT TTT V
Plate 1	C02	CelSeq-dTV26	GCC GGT AAT ACG ACT CAC TAT AGG GGT TCA GAC GTG TGC TCT TCC GAT CTN NNN NNN NCG CAA AGT TTT TTT TTT TTT TTT TTT TTT TTT V
Plate 1	C03	CelSeq-dTV27	GCC GGT AAT ACG ACT CAC TAT AGG GGT TCA GAC GTG TGC TCT TCC GAT CTN NNN NNN NGT GCA TGA TTT TTT TTT TTT TTT TTT TTT TTT V
Plate 1	C04	CelSeq-dTV28	GCC GGT AAT ACG ACT CAC TAT AGG GGT TCA GAC GTG TGC TCT TCC GAT CTN NNN NNN NGT CAT TAG TTT TTT TTT TTT TTT TTT TTT TTT V
Plate 1	C05	CelSeq-dTV29	GCC GGT AAT ACG ACT CAC TAT AGG GGT TCA GAC GTG TGC TCT TCC GAT CTN NNN NNN NAG CTC CTT TTT TTT TTT TTT TTT TTT TTT TTT V
Plate 1	C06	CelSeq-dTV30	GCC GGT AAT ACG ACT CAC TAT AGG GGT TCA GAC GTG TGC TCT TCC GAT CTN NNN NNN NTC ACC CGA TTT TTT TTT TTT TTT TTT TTT TTT V
Plate 1	C07	CelSeq-dTV31	GCC GGT AAT ACG ACT CAC TAT AGG GGT TCA GAC GTG TGC TCT TCC GAT CTN NNN NNN NGT TGC CAC TTT TTT TTT TTT TTT TTT TTT TTT V
Plate 1	C08	CelSeq-dTV32	GCC GGT AAT ACG ACT CAC TAT AGG GGT TCA GAC GTG TGC TCT TCC GAT CTN NNN NNN NTG TAC CAA TTT TTT TTT TTT TTT TTT TTT TTT V
Plate 1	C09	CelSeq-dTV33	GCC GGT AAT ACG ACT CAC TAT AGG GGT TCA GAC GTG TGC TCT TCC GAT CTN NNN NNN NAA CGA GGT TTT TTT TTT TTT TTT TTT TTT TTT V
Plate 1	C10	CelSeq-dTV34	GCC GGT AAT ACG ACT CAC TAT AGG GGT TCA GAC GTG TGC TCT TCC GAT CTN NNN NNN NAG CCA CCA TTT TTT TTT TTT TTT TTT TTT TTT V
Plate 1	C11	CelSeq-dTV35	GCC GGT AAT ACG ACT CAC TAT AGG GGT TCA GAC GTG TGC TCT TCC GAT CTN NNN NNN NGG TAA TCA TTT TTT TTT TTT TTT TTT TTT TTT V
Plate 1	C12	CelSeq-dTV36	GCC GGT AAT ACG ACT CAC TAT AGG GGT TCA GAC GTG TGC TCT TCC GAT CTN NNN NNN NCC AGT CCA TTT TTT TTT TTT TTT TTT TTT TTT V
Plate 1	D01	CelSeq-dTV37	GCC GGT AAT ACG ACT CAC TAT AGG GGT TCA GAC GTG TGC TCT TCC GAT CTN NNN NNN NAC CTC AGC TTT TTT TTT TTT TTT TTT TTT TTT V
Plate 1	D02	CelSeq-dTV38	GCC GGT AAT ACG ACT CAC TAT AGG GGT TCA GAC GTG TGC TCT TCC GAT CTN NNN NNN NGG TGG ACT TTT TTT TTT TTT TTT TTT TTT TTT V
Plate 1	D03	CelSeq-dTV39	GCC GGT AAT ACG ACT CAC TAT AGG GGT TCA GAC GTG TGC TCT TCC GAT CTN NNN NNN NGA CAA ACC TTT TTT TTT TTT TTT TTT TTT TTT V
Plate 1	D04	CelSeq-dTV40	GCC GGT AAT ACG ACT CAC TAT AGG GGT TCA GAC GTG TGC TCT TCC GAT CTN NNN NNN NTA ACT CCG TTT TTT TTT TTT TTT TTT TTT TTT V
Plate 1	D05	CelSeq-dTV41	GCC GGT AAT ACG ACT CAC TAT AGG GGT TCA GAC GTG TGC TCT TCC GAT CTN NNN NNN NAC ACC GTG TTT TTT TTT TTT TTT TTT TTT TTT V
Plate 1	D06	CelSeq-dTV42	GCC GGT AAT ACG ACT CAC TAT AGG GGT TCA GAC GTG TGC TCT TCC GAT CTN NNN NNN NGT AGA ACG TTT TTT TTT TTT TTT TTT TTT TTT V
Plate 1	D07	CelSeq-dTV43	GCC GGT AAT ACG ACT CAC TAT AGG GGT TCA GAC GTG TGC TCT TCC GAT CTN NNN NNN NGG ATT GAC TTT TTT TTT TTT TTT TTT TTT TTT V
Plate 1	D08	CelSeq-dTV44	GCC GGT AAT ACG ACT CAC TAT AGG GGT TCA GAC GTG TGC TCT TCC GAT CTN NNN NNN NAC GTA TCC TTT TTT TTT TTT TTT TTT TTT TTT V
Plate 1	D09	CelSeq-dTV45	GCC GGT AAT ACG ACT CAC TAT AGG GGT TCA GAC GTG TGC TCT TCC GAT CTN NNN NNN NTT CGG AAA TTT TTT TTT TTT TTT TTT TTT TTT V
Plate 1	D10	CelSeq-dTV46	GCC GGT AAT ACG ACT CAC TAT AGG GGT TCA GAC GTG TGC TCT TCC GAT CTN NNN NNN NAG TTG TGT TTT TTT TTT TTT TTT TTT TTT TTT V
Plate 1	D11	CelSeq-dTV47	GCC GGT AAT ACG ACT CAC TAT AGG GGT TCA GAC GTG TGC TCT TCC GAT CTN NNN NNN NAA GCA CAT TTT TTT TTT TTT TTT TTT TTT TTT V
Plate 1	D12	CelSeq-dTV48	GCC GGT AAT ACG ACT CAC TAT AGG GGT TCA GAC GTG TGC TCT TCC GAT CTN NNN NNN NCT GTC ATT TTT TTT TTT TTT TTT TTT TTT TTT V
Plate 1	E01	CelSeq-dTV49	GCC GGT AAT ACG ACT CAC TAT AGG GGT TCA GAC GTG TGC TCT TCC GAT CTN NNN NNN NGT CCT ATA TTT TTT TTT TTT TTT TTT TTT TTT V
Plate 1	E02	CelSeq-dTV50	GCC GGT AAT ACG ACT CAC TAT AGG GGT TCA GAC GTG TGC TCT TCC GAT CTN NNN NNN NCT ACG CTG TTT TTT TTT TTT TTT TTT TTT TTT V
Plate 1	E03	CelSeq-dTV51	GCC GGT AAT ACG ACT CAC TAT AGG GGT TCA GAC GTG TGC TCT TCC GAT CTN NNN NNN NGG GAT TGT TTT TTT TTT TTT TTT TTT TTT TTT V
Plate 1	E04	CelSeq-dTV52	GCC GGT AAT ACG ACT CAC TAT AGG GGT TCA GAC GTG TGC TCT TCC GAT CTN NNN NNN NTG ATG TAG TTT TTT TTT TTT TTT TTT TTT TTT V
Plate 1	E05	CelSeq-dTV53	GCC GGT AAT ACG ACT CAC TAT AGG GGT TCA GAC GTG TGC TCT TCC GAT CTN NNN NNN NTT CGC TGT TTT TTT TTT TTT TTT TTT TTT TTT V
Plate 1	E06	CelSeq-dTV54	GCC GGT AAT ACG ACT CAC TAT AGG GGT TCA GAC GTG TGC TCT TCC GAT CTN NNN NNN NGA AGA CTT TTT TTT TTT TTT TTT TTT TTT TTT V
Plate 1	E07	CelSeq-dTV55	GCC GGT AAT ACG ACT CAC TAT AGG GGT TCA GAC GTG TGC TCT TCC GAT CTN NNN NNN NTC TGG GCA TTT TTT TTT TTT TTT TTT TTT TTT V
Plate 1	E08	CelSeq-dTV56	GCC GGT AAT ACG ACT CAC TAT AGG GGT TCA GAC GTG TGC TCT TCC GAT CTN NNN NNN NCA ACT AGA TTT TTT TTT TTT TTT TTT TTT TTT V
Plate 1	E09	CelSeq-dTV57	GCC GGT AAT ACG ACT CAC TAT AGG GGT TCA GAC GTG TGC TCT TCC GAT CTN NNN NNN NCC ATG GGA TTT TTT TTT TTT TTT TTT TTT TTT V
Plate 1	E10	CelSeq-dTV58	GCC GGT AAT ACG ACT CAC TAT AGG GGT TCA GAC GTG TGC TCT TCC GAT CTN NNN NNN NAT GCG ACG TTT TTT TTT TTT TTT TTT TTT TTT V
Plate 1	E11	CelSeq-dTV59	GCC GGT AAT ACG ACT CAC TAT AGG GGT TCA GAC GTG TGC TCT TCC GAT CTN NNN NNN NGA GGG TAG TTT TTT TTT TTT TTT TTT TTT TTT V
Plate 1	E12	CelSeq-dTV60	GCC GGT AAT ACG ACT CAC TAT AGG GGT TCA GAC GTG TGC TCT TCC GAT CTN NNN NNN NCG GGT GAA TTT TTT TTT TTT TTT TTT TTT TTT V
Plate 1	F01	CelSeq-dTV61	GCC GGT AAT ACG ACT CAC TAT AGG GGT TCA GAC GTG TGC TCT TCC GAT CTN NNN NNN NGC CAT CTT TTT TTT TTT TTT TTT TTT TTT TTT V
Plate 1	F02	CelSeq-dTV62	GCC GGT AAT ACG ACT CAC TAT AGG GGT TCA GAC GTG TGC TCT TCC GAT CTN NNN NNN NGC ATA ATC TTT TTT TTT TTT TTT TTT TTT TTT V
Plate 1	F03	CelSeq-dTV63	GCC GGT AAT ACG ACT CAC TAT AGG GGT TCA GAC GTG TGC TCT TCC GAT CTN NNN NNN NTC TAT GGT TTT TTT TTT TTT TTT TTT TTT TTT V
Plate 1	F04	CelSeq-dTV64	GCC GGT AAT ACG ACT CAC TAT AGG GGT TCA GAC GTG TGC TCT TCC GAT CTN NNN NNN NAG GAC TTA TTT TTT TTT TTT TTT TTT TTT TTT V
Plate 1	F05	CelSeq-dTV65	GCC GGT AAT ACG ACT CAC TAT AGG GGT TCA GAC GTG TGC TCT TCC GAT CTN NNN NNN NCG TGA TTC TTT TTT TTT TTT TTT TTT TTT TTT V
Plate 1	F06	CelSeq-dTV66	GCC GGT AAT ACG ACT CAC TAT AGG GGT TCA GAC GTG TGC TCT TCC GAT CTN NNN NNN NAC TAG CGA TTT TTT TTT TTT TTT TTT TTT TTT V
Plate 1	F07	CelSeq-dTV67	GCC GGT AAT ACG ACT CAC TAT AGG GGT TCA GAC GTG TGC TCT TCC GAT CTN NNN NNN NGT AAC TCC TTT TTT TTT TTT TTT TTT TTT TTT V
Plate 1	F08	CelSeq-dTV68	GCC GGT AAT ACG ACT CAC TAT AGG GGT TCA GAC GTG TGC TCT TCC GAT CTN NNN NNN NCG GAA GTG TTT TTT TTT TTT TTT TTT TTT TTT V
Plate 1	F09	CelSeq-dTV69	GCC GGT AAT ACG ACT CAC TAT AGG GGT TCA GAC GTG TGC TCT TCC GAT CTN NNN NNN NCC GAG TAC TTT TTT TTT TTT TTT TTT TTT TTT V
Plate 1	F10	CelSeq-dTV70	GCC GGT AAT ACG ACT CAC TAT AGG GGT TCA GAC GTG TGC TCT TCC GAT CTN NNN NNN NGA CGC AAT TTT TTT TTT TTT TTT TTT TTT TTT V
Plate 1	F11	CelSeq-dTV71	GCC GGT AAT ACG ACT CAC TAT AGG GGT TCA GAC GTG TGC TCT TCC GAT CTN NNN NNN NAC CTG GAG TTT TTT TTT TTT TTT TTT TTT TTT V
Plate 1	F12	CelSeq-dTV72	GCC GGT AAT ACG ACT CAC TAT AGG GGT TCA GAC GTG TGC TCT TCC GAT CTN NNN NNN NCA TGG GTT TTT TTT TTT TTT TTT TTT TTT TTT V
Plate 1	G01	CelSeq-dTV73	GCC GGT AAT ACG ACT CAC TAT AGG GGT TCA GAC GTG TGC TCT TCC GAT CTN NNN NNN NAT TCC TAG TTT TTT TTT TTT TTT TTT TTT TTT V
Plate 1	G02	CelSeq-dTV74	GCC GGT AAT ACG ACT CAC TAT AGG GGT TCA GAC GTG TGC TCT TCC GAT CTN NNN NNN NAA TCA TGC TTT TTT TTT TTT TTT TTT TTT TTT V
Plate 1	G03	CelSeq-dTV75	GCC GGT AAT ACG ACT CAC TAT AGG GGT TCA GAC GTG TGC TCT TCC GAT CTN NNN NNN NGC TTC CCT TTT TTT TTT TTT TTT TTT TTT TTT V
Plate 1	G04	CelSeq-dTV76	GCC GGT AAT ACG ACT CAC TAT AGG GGT TCA GAC GTG TGC TCT TCC GAT CTN NNN NNN NAG GTA AAG TTT TTT TTT TTT TTT TTT TTT TTT V
Plate 1	G05	CelSeq-dTV77	GCC GGT AAT ACG ACT CAC TAT AGG GGT TCA GAC GTG TGC TCT TCC GAT CTN NNN NNN NCC ACA ACT TTT TTT TTT TTT TTT TTT TTT TTT V
Plate 1	G06	CelSeq-dTV78	GCC GGT AAT ACG ACT CAC TAT AGG GGT TCA GAC GTG TGC TCT TCC GAT CTN NNN NNN NAC AGG CAT TTT TTT TTT TTT TTT TTT TTT TTT V
Plate 1	G07	CelSeq-dTV79	GCC GGT AAT ACG ACT CAC TAT AGG GGT TCA GAC GTG TGC TCT TCC GAT CTN NNN NNN NTT TGT GTC TTT TTT TTT TTT TTT TTT TTT TTT V
Plate 1	G08	CelSeq-dTV80	GCC GGT AAT ACG ACT CAC TAT AGG GGT TCA GAC GTG TGC TCT TCC GAT CTN NNN NNN NTG AGC ATA TTT TTT TTT TTT TTT TTT TTT TTT V
Plate 1	G09	CelSeq-dTV81	GCC GGT AAT ACG ACT CAC TAT AGG GGT TCA GAC GTG TGC TCT TCC GAT CTN NNN NNN NTT AGA CGC TTT TTT TTT TTT TTT TTT TTT TTT V
Plate 1	G10	CelSeq-dTV82	GCC GGT AAT ACG ACT CAC TAT AGG GGT TCA GAC GTG TGC TCT TCC GAT CTN NNN NNN NCG CTT GCT TTT TTT TTT TTT TTT TTT TTT TTT V
Plate 1	G11	CelSeq-dTV83	GCC GGT AAT ACG ACT CAC TAT AGG GGT TCA GAC GTG TGC TCT TCC GAT CTN NNN NNN NAG TCT GCC TTT TTT TTT TTT TTT TTT TTT TTT V
Plate 1	G12	CelSeq-dTV84	GCC GGT AAT ACG ACT CAC TAT AGG GGT TCA GAC GTG TGC TCT TCC GAT CTN NNN NNN NCA TAG TCG TTT TTT TTT TTT TTT TTT TTT TTT V
Plate 1	H01	CelSeq-dTV85	GCC GGT AAT ACG ACT CAC TAT AGG GGT TCA GAC GTG TGC TCT TCC GAT CTN NNN NNN NTC TTG CTG TTT TTT TTT TTT TTT TTT TTT TTT V
Plate 1	H02	CelSeq-dTV86	GCC GGT AAT ACG ACT CAC TAT AGG GGT TCA GAC GTG TGC TCT TCC GAT CTN NNN NNN NGG GAC AAC TTT TTT TTT TTT TTT TTT TTT TTT V
Plate 1	H03	CelSeq-dTV87	GCC GGT AAT ACG ACT CAC TAT AGG GGT TCA GAC GTG TGC TCT TCC GAT CTN NNN NNN NAT ATT CCC TTT TTT TTT TTT TTT TTT TTT TTT V
Plate 1	H04	CelSeq-dTV88	GCC GGT AAT ACG ACT CAC TAT AGG GGT TCA GAC GTG TGC TCT TCC GAT CTN NNN NNN NTG TTA AGC TTT TTT TTT TTT TTT TTT TTT TTT V
Plate 1	H05	CelSeq-dTV89	GCC GGT AAT ACG ACT CAC TAT AGG GGT TCA GAC GTG TGC TCT TCC GAT CTN NNN NNN NTA CGC CTC TTT TTT TTT TTT TTT TTT TTT TTT V
Plate 1	H06	CelSeq-dTV90	GCC GGT AAT ACG ACT CAC TAT AGG GGT TCA GAC GTG TGC TCT TCC GAT CTN NNN NNN NCA CTT ATC TTT TTT TTT TTT TTT TTT TTT TTT V
Plate 1	H07	CelSeq-dTV91	GCC GGT AAT ACG ACT CAC TAT AGG GGT TCA GAC GTG TGC TCT TCC GAT CTN NNN NNN NAC CGC TAA TTT TTT TTT TTT TTT TTT TTT TTT V
Plate 1	H08	CelSeq-dTV92	GCC GGT AAT ACG ACT CAC TAT AGG GGT TCA GAC GTG TGC TCT TCC GAT CTN NNN NNN NTA AGG TCC TTT TTT TTT TTT TTT TTT TTT TTT V
Plate 1	H09	CelSeq-dTV93	GCC GGT AAT ACG ACT CAC TAT AGG GGT TCA GAC GTG TGC TCT TCC GAT CTN NNN NNN NGA AAG GTG TTT TTT TTT TTT TTT TTT TTT TTT V
Plate 1	H10	CelSeq-dTV94	GCC GGT AAT ACG ACT CAC TAT AGG GGT TCA GAC GTG TGC TCT TCC GAT CTN NNN NNN NAC GTT GTA TTT TTT TTT TTT TTT TTT TTT TTT V
Plate 1	H11	CelSeq-dTV95	GCC GGT AAT ACG ACT CAC TAT AGG GGT TCA GAC GTG TGC TCT TCC GAT CTN NNN NNN NGC AGA GAA TTT TTT TTT TTT TTT TTT TTT TTT V
Plate 1	H12	CelSeq-dTV96	GCC GGT AAT ACG ACT CAC TAT AGG GGT TCA GAC GTG TGC TCT TCC GAT CTN NNN NNN NGC ATT TGG TTT TTT TTT TTT TTT TTT TTT TTT V
Plate 2	A01	CelSeq-dTV97	GCC GGT AAT ACG ACT CAC TAT AGG GGT TCA GAC GTG TGC TCT TCC GAT CTN NNN NNN NTA GTG TGC TTT TTT TTT TTT TTT TTT TTT TTT V
Plate 2	A02	CelSeq-dTV98	GCC GGT AAT ACG ACT CAC TAT AGG GGT TCA GAC GTG TGC TCT TCC GAT CTN NNN NNN NTA CAA GGG TTT TTT TTT TTT TTT TTT TTT TTT V
Plate 2	A03	CelSeq-dTV99	GCC GGT AAT ACG ACT CAC TAT AGG GGT TCA GAC GTG TGC TCT TCC GAT CTN NNN NNN NGG ACT ACT TTT TTT TTT TTT TTT TTT TTT TTT V
Plate 2	A04	CelSeq-dTV100	GCC GGT AAT ACG ACT CAC TAT AGG GGT TCA GAC GTG TGC TCT TCC GAT CTN NNN NNN NTC CCT AGA TTT TTT TTT TTT TTT TTT TTT TTT V
Plate 2	A05	CelSeq-dTV101	GCC GGT AAT ACG ACT CAC TAT AGG GGT TCA GAC GTG TGC TCT TCC GAT CTN NNN NNN NAT GAG CAG TTT TTT TTT TTT TTT TTT TTT TTT V
Plate 2	A06	CelSeq-dTV102	GCC GGT AAT ACG ACT CAC TAT AGG GGT TCA GAC GTG TGC TCT TCC GAT CTN NNN NNN NTA CTG CTG TTT TTT TTT TTT TTT TTT TTT TTT V
Plate 2	A07	CelSeq-dTV103	GCC GGT AAT ACG ACT CAC TAT AGG GGT TCA GAC GTG TGC TCT TCC GAT CTN NNN NNN NCT GAC TGT TTT TTT TTT TTT TTT TTT TTT TTT V
Plate 2	A08	CelSeq-dTV104	GCC GGT AAT ACG ACT CAC TAT AGG GGT TCA GAC GTG TGC TCT TCC GAT CTN NNN NNN NCA GCG ATT TTT TTT TTT TTT TTT TTT TTT TTT V
Plate 2	A09	CelSeq-dTV105	GCC GGT AAT ACG ACT CAC TAT AGG GGT TCA GAC GTG TGC TCT TCC GAT CTN NNN NNN NGT TCG CTA TTT TTT TTT TTT TTT TTT TTT TTT V
Plate 2	A10	CelSeq-dTV106	GCC GGT AAT ACG ACT CAC TAT AGG GGT TCA GAC GTG TGC TCT TCC GAT CTN NNN NNN NCA TCT CAC TTT TTT TTT TTT TTT TTT TTT TTT V
Plate 2	A11	CelSeq-dTV107	GCC GGT AAT ACG ACT CAC TAT AGG GGT TCA GAC GTG TGC TCT TCC GAT CTN NNN NNN NTC TGC CTA TTT TTT TTT TTT TTT TTT TTT TTT V
Plate 2	A12	CelSeq-dTV108	GCC GGT AAT ACG ACT CAC TAT AGG GGT TCA GAC GTG TGC TCT TCC GAT CTN NNN NNN NCT GGC TAA TTT TTT TTT TTT TTT TTT TTT TTT V
Plate 2	B01	CelSeq-dTV109	GCC GGT AAT ACG ACT CAC TAT AGG GGT TCA GAC GTG TGC TCT TCC GAT CTN NNN NNN NGA TTG CTC TTT TTT TTT TTT TTT TTT TTT TTT V
Plate 2	B02	CelSeq-dTV110	GCC GGT AAT ACG ACT CAC TAT AGG GGT TCA GAC GTG TGC TCT TCC GAT CTN NNN NNN NGG GTT ATG TTT TTT TTT TTT TTT TTT TTT TTT V
Plate 2	B03	CelSeq-dTV111	GCC GGT AAT ACG ACT CAC TAT AGG GGT TCA GAC GTG TGC TCT TCC GAT CTN NNN NNN NCT TCG TAC TTT TTT TTT TTT TTT TTT TTT TTT V
Plate 2	B04	CelSeq-dTV112	GCC GGT AAT ACG ACT CAC TAT AGG GGT TCA GAC GTG TGC TCT TCC GAT CTN NNN NNN NGA AAC TGC TTT TTT TTT TTT TTT TTT TTT TTT V
Plate 2	B05	CelSeq-dTV113	GCC GGT AAT ACG ACT CAC TAT AGG GGT TCA GAC GTG TGC TCT TCC GAT CTN NNN NNN NTA CCA GAC TTT TTT TTT TTT TTT TTT TTT TTT V
Plate 2	B06	CelSeq-dTV114	GCC GGT AAT ACG ACT CAC TAT AGG GGT TCA GAC GTG TGC TCT TCC GAT CTN NNN NNN NTT GCA ACC TTT TTT TTT TTT TTT TTT TTT TTT V
Plate 2	B07	CelSeq-dTV115	GCC GGT AAT ACG ACT CAC TAT AGG GGT TCA GAC GTG TGC TCT TCC GAT CTN NNN NNN NTT AGG ACG TTT TTT TTT TTT TTT TTT TTT TTT V
Plate 2	B08	CelSeq-dTV116	GCC GGT AAT ACG ACT CAC TAT AGG GGT TCA GAC GTG TGC TCT TCC GAT CTN NNN NNN NTA TCC ACG TTT TTT TTT TTT TTT TTT TTT TTT V
Plate 2	B09	CelSeq-dTV117	GCC GGT AAT ACG ACT CAC TAT AGG GGT TCA GAC GTG TGC TCT TCC GAT CTN NNN NNN NTC TAG AGG TTT TTT TTT TTT TTT TTT TTT TTT V
Plate 2	B10	CelSeq-dTV118	GCC GGT AAT ACG ACT CAC TAT AGG GGT TCA GAC GTG TGC TCT TCC GAT CTN NNN NNN NCA GAT CGT TTT TTT TTT TTT TTT TTT TTT TTT V
Plate 2	B11	CelSeq-dTV119	GCC GGT AAT ACG ACT CAC TAT AGG GGT TCA GAC GTG TGC TCT TCC GAT CTN NNN NNN NAT GTG CGT TTT TTT TTT TTT TTT TTT TTT TTT V
Plate 2	B12	CelSeq-dTV120	GCC GGT AAT ACG ACT CAC TAT AGG GGT TCA GAC GTG TGC TCT TCC GAT CTN NNN NNN NAA GTC TCG TTT TTT TTT TTT TTT TTT TTT TTT V
Plate 2	C01	CelSeq-dTV121	GCC GGT AAT ACG ACT CAC TAT AGG GGT TCA GAC GTG TGC TCT TCC GAT CTN NNN NNN NCT AGC AAC TTT TTT TTT TTT TTT TTT TTT TTT V
Plate 2	C02	CelSeq-dTV122	GCC GGT AAT ACG ACT CAC TAT AGG GGT TCA GAC GTG TGC TCT TCC GAT CTN NNN NNN NTT CCT ACC TTT TTT TTT TTT TTT TTT TTT TTT V
Plate 2	C03	CelSeq-dTV123	GCC GGT AAT ACG ACT CAC TAT AGG GGT TCA GAC GTG TGC TCT TCC GAT CTN NNN NNN NTC CTA GCT TTT TTT TTT TTT TTT TTT TTT TTT V
Plate 2	C04	CelSeq-dTV124	GCC GGT AAT ACG ACT CAC TAT AGG GGT TCA GAC GTG TGC TCT TCC GAT CTN NNN NNN NGG TTC TGA TTT TTT TTT TTT TTT TTT TTT TTT V
Plate 2	C05	CelSeq-dTV125	GCC GGT AAT ACG ACT CAC TAT AGG GGT TCA GAC GTG TGC TCT TCC GAT CTN NNN NNN NAC GTA CTG TTT TTT TTT TTT TTT TTT TTT TTT V
Plate 2	C06	CelSeq-dTV126	GCC GGT AAT ACG ACT CAC TAT AGG GGT TCA GAC GTG TGC TCT TCC GAT CTN NNN NNN NGT GAA CTC TTT TTT TTT TTT TTT TTT TTT TTT V
Plate 2	C07	CelSeq-dTV127	GCC GGT AAT ACG ACT CAC TAT AGG GGT TCA GAC GTG TGC TCT TCC GAT CTN NNN NNN NGG CGA TTT TTT TTT TTT TTT TTT TTT TTT TTT V
Plate 2	C08	CelSeq-dTV128	GCC GGT AAT ACG ACT CAC TAT AGG GGT TCA GAC GTG TGC TCT TCC GAT CTN NNN NNN NAA TCG GCA TTT TTT TTT TTT TTT TTT TTT TTT V
Plate 2	C09	CelSeq-dTV129	GCC GGT AAT ACG ACT CAC TAT AGG GGT TCA GAC GTG TGC TCT TCC GAT CTN NNN NNN NGC GTA TAG TTT TTT TTT TTT TTT TTT TTT TTT V
Plate 2	C10	CelSeq-dTV130	GCC GGT AAT ACG ACT CAC TAT AGG GGT TCA GAC GTG TGC TCT TCC GAT CTN NNN NNN NCC GAT TCT TTT TTT TTT TTT TTT TTT TTT TTT V
Plate 2	C11	CelSeq-dTV131	GCC GGT AAT ACG ACT CAC TAT AGG GGT TCA GAC GTG TGC TCT TCC GAT CTN NNN NNN NCT ATA GGC TTT TTT TTT TTT TTT TTT TTT TTT V
Plate 2	C12	CelSeq-dTV132	GCC GGT AAT ACG ACT CAC TAT AGG GGT TCA GAC GTG TGC TCT TCC GAT CTN NNN NNN NCT TGT GCA TTT TTT TTT TTT TTT TTT TTT TTT V
Plate 2	D01	CelSeq-dTV133	GCC GGT AAT ACG ACT CAC TAT AGG GGT TCA GAC GTG TGC TCT TCC GAT CTN NNN NNN NCA GTG ACA TTT TTT TTT TTT TTT TTT TTT TTT V
Plate 2	D02	CelSeq-dTV134	GCC GGT AAT ACG ACT CAC TAT AGG GGT TCA GAC GTG TGC TCT TCC GAT CTN NNN NNN NAC GCT CTT TTT TTT TTT TTT TTT TTT TTT TTT V
Plate 2	D03	CelSeq-dTV135	GCC GGT AAT ACG ACT CAC TAT AGG GGT TCA GAC GTG TGC TCT TCC GAT CTN NNN NNN NAT AGG AGC TTT TTT TTT TTT TTT TTT TTT TTT V
Plate 2	D04	CelSeq-dTV136	GCC GGT AAT ACG ACT CAC TAT AGG GGT TCA GAC GTG TGC TCT TCC GAT CTN NNN NNN NGT TCT GCT TTT TTT TTT TTT TTT TTT TTT TTT V
Plate 2	D05	CelSeq-dTV137	GCC GGT AAT ACG ACT CAC TAT AGG GGT TCA GAC GTG TGC TCT TCC GAT CTN NNN NNN NTA GAC GCT TTT TTT TTT TTT TTT TTT TTT TTT V
Plate 2	D06	CelSeq-dTV138	GCC GGT AAT ACG ACT CAC TAT AGG GGT TCA GAC GTG TGC TCT TCC GAT CTN NNN NNN NCG TAT CAG TTT TTT TTT TTT TTT TTT TTT TTT V
Plate 2	D07	CelSeq-dTV139	GCC GGT AAT ACG ACT CAC TAT AGG GGT TCA GAC GTG TGC TCT TCC GAT CTN NNN NNN NTT GTT CCG TTT TTT TTT TTT TTT TTT TTT TTT V
Plate 2	D08	CelSeq-dTV140	GCC GGT AAT ACG ACT CAC TAT AGG GGT TCA GAC GTG TGC TCT TCC GAT CTN NNN NNN NTA GGT CAC TTT TTT TTT TTT TTT TTT TTT TTT V
Plate 2	D09	CelSeq-dTV141	GCC GGT AAT ACG ACT CAC TAT AGG GGT TCA GAC GTG TGC TCT TCC GAT CTN NNN NNN NAT ACA CGG TTT TTT TTT TTT TTT TTT TTT TTT V
Plate 2	D10	CelSeq-dTV142	GCC GGT AAT ACG ACT CAC TAT AGG GGT TCA GAC GTG TGC TCT TCC GAT CTN NNN NNN NCG AGA ATG TTT TTT TTT TTT TTT TTT TTT TTT V
Plate 2	D11	CelSeq-dTV143	GCC GGT AAT ACG ACT CAC TAT AGG GGT TCA GAC GTG TGC TCT TCC GAT CTN NNN NNN NCG CTA TAG TTT TTT TTT TTT TTT TTT TTT TTT V
Plate 2	D12	CelSeq-dTV144	GCC GGT AAT ACG ACT CAC TAT AGG GGT TCA GAC GTG TGC TCT TCC GAT CTN NNN NNN NGT ATC GCT TTT TTT TTT TTT TTT TTT TTT TTT V
Plate 2	E01	CelSeq-dTV145	GCC GGT AAT ACG ACT CAC TAT AGG GGT TCA GAC GTG TGC TCT TCC GAT CTN NNN NNN NCG GTG TTT TTT TTT TTT TTT TTT TTT TTT TTT V
Plate 2	E02	CelSeq-dTV146	GCC GGT AAT ACG ACT CAC TAT AGG GGT TCA GAC GTG TGC TCT TCC GAT CTN NNN NNN NCA AGG TGT TTT TTT TTT TTT TTT TTT TTT TTT V
Plate 2	E03	CelSeq-dTV147	GCC GGT AAT ACG ACT CAC TAT AGG GGT TCA GAC GTG TGC TCT TCC GAT CTN NNN NNN NAG AAC CAC TTT TTT TTT TTT TTT TTT TTT TTT V
Plate 2	E04	CelSeq-dTV148	GCC GGT AAT ACG ACT CAC TAT AGG GGT TCA GAC GTG TGC TCT TCC GAT CTN NNN NNN NAA GCT GCA TTT TTT TTT TTT TTT TTT TTT TTT V
Plate 2	E05	CelSeq-dTV149	GCC GGT AAT ACG ACT CAC TAT AGG GGT TCA GAC GTG TGC TCT TCC GAT CTN NNN NNN NAC GGA TGT TTT TTT TTT TTT TTT TTT TTT TTT V
Plate 2	E06	CelSeq-dTV150	GCC GGT AAT ACG ACT CAC TAT AGG GGT TCA GAC GTG TGC TCT TCC GAT CTN NNN NNN NAG TGG GAT TTT TTT TTT TTT TTT TTT TTT TTT V
Plate 2	E07	CelSeq-dTV151	GCC GGT AAT ACG ACT CAC TAT AGG GGT TCA GAC GTG TGC TCT TCC GAT CTN NNN NNN NAG GGA CAA TTT TTT TTT TTT TTT TTT TTT TTT V
Plate 2	E08	CelSeq-dTV152	GCC GGT AAT ACG ACT CAC TAT AGG GGT TCA GAC GTG TGC TCT TCC GAT CTN NNN NNN NGT GTA ACC TTT TTT TTT TTT TTT TTT TTT TTT V
Plate 2	E09	CelSeq-dTV153	GCC GGT AAT ACG ACT CAC TAT AGG GGT TCA GAC GTG TGC TCT TCC GAT CTN NNN NNN NCA AGA GAC TTT TTT TTT TTT TTT TTT TTT TTT V
Plate 2	E10	CelSeq-dTV154	GCC GGT AAT ACG ACT CAC TAT AGG GGT TCA GAC GTG TGC TCT TCC GAT CTN NNN NNN NGT CCG TAA TTT TTT TTT TTT TTT TTT TTT TTT V
Plate 2	E11	CelSeq-dTV155	GCC GGT AAT ACG ACT CAC TAT AGG GGT TCA GAC GTG TGC TCT TCC GAT CTN NNN NNN NTG GTT GTC TTT TTT TTT TTT TTT TTT TTT TTT V
Plate 2	E12	CelSeq-dTV156	GCC GGT AAT ACG ACT CAC TAT AGG GGT TCA GAC GTG TGC TCT TCC GAT CTN NNN NNN NAG GCA TCT TTT TTT TTT TTT TTT TTT TTT TTT V
Plate 2	F01	CelSeq-dTV157	GCC GGT AAT ACG ACT CAC TAT AGG GGT TCA GAC GTG TGC TCT TCC GAT CTN NNN NNN NGT CTA CCT TTT TTT TTT TTT TTT TTT TTT TTT V
Plate 2	F02	CelSeq-dTV158	GCC GGT AAT ACG ACT CAC TAT AGG GGT TCA GAC GTG TGC TCT TCC GAT CTN NNN NNN NGT TCA GTG TTT TTT TTT TTT TTT TTT TTT TTT V
Plate 2	F03	CelSeq-dTV159	GCC GGT AAT ACG ACT CAC TAT AGG GGT TCA GAC GTG TGC TCT TCC GAT CTN NNN NNN NGC CAC AAA TTT TTT TTT TTT TTT TTT TTT TTT V
Plate 2	F04	CelSeq-dTV160	GCC GGT AAT ACG ACT CAC TAT AGG GGT TCA GAC GTG TGC TCT TCC GAT CTN NNN NNN NGA GAA CGA TTT TTT TTT TTT TTT TTT TTT TTT V
Plate 2	F05	CelSeq-dTV161	GCC GGT AAT ACG ACT CAC TAT AGG GGT TCA GAC GTG TGC TCT TCC GAT CTN NNN NNN NGC TGT AAC TTT TTT TTT TTT TTT TTT TTT TTT V
Plate 2	F06	CelSeq-dTV162	GCC GGT AAT ACG ACT CAC TAT AGG GGT TCA GAC GTG TGC TCT TCC GAT CTN NNN NNN NTC AGC TTG TTT TTT TTT TTT TTT TTT TTT TTT V
Plate 2	F07	CelSeq-dTV163	GCC GGT AAT ACG ACT CAC TAT AGG GGT TCA GAC GTG TGC TCT TCC GAT CTN NNN NNN NTT CCC TCA TTT TTT TTT TTT TTT TTT TTT TTT V
Plate 2	F08	CelSeq-dTV164	GCC GGT AAT ACG ACT CAC TAT AGG GGT TCA GAC GTG TGC TCT TCC GAT CTN NNN NNN NTC GAC TCA TTT TTT TTT TTT TTT TTT TTT TTT V
Plate 2	F09	CelSeq-dTV165	GCC GGT AAT ACG ACT CAC TAT AGG GGT TCA GAC GTG TGC TCT TCC GAT CTN NNN NNN NGT GAT GTC TTT TTT TTT TTT TTT TTT TTT TTT V
Plate 2	F10	CelSeq-dTV166	GCC GGT AAT ACG ACT CAC TAT AGG GGT TCA GAC GTG TGC TCT TCC GAT CTN NNN NNN NAT CGG TTG TTT TTT TTT TTT TTT TTT TTT TTT V
Plate 2	F11	CelSeq-dTV167	GCC GGT AAT ACG ACT CAC TAT AGG GGT TCA GAC GTG TGC TCT TCC GAT CTN NNN NNN NCC ATT TCC TTT TTT TTT TTT TTT TTT TTT TTT V
Plate 2	F12	CelSeq-dTV168	GCC GGT AAT ACG ACT CAC TAT AGG GGT TCA GAC GTG TGC TCT TCC GAT CTN NNN NNN NCT GAA GGA TTT TTT TTT TTT TTT TTT TTT TTT V
Plate 2	G01	CelSeq-dTV169	GCC GGT AAT ACG ACT CAC TAT AGG GGT TCA GAC GTG TGC TCT TCC GAT CTN NNN NNN NGA GTC TGT TTT TTT TTT TTT TTT TTT TTT TTT V
Plate 2	G02	CelSeq-dTV170	GCC GGT AAT ACG ACT CAC TAT AGG GGT TCA GAC GTG TGC TCT TCC GAT CTN NNN NNN NTC GCC ATT TTT TTT TTT TTT TTT TTT TTT TTT V
Plate 2	G03	CelSeq-dTV171	GCC GGT AAT ACG ACT CAC TAT AGG GGT TCA GAC GTG TGC TCT TCC GAT CTN NNN NNN NCG GTA ATC TTT TTT TTT TTT TTT TTT TTT TTT V
Plate 2	G04	CelSeq-dTV172	GCC GGT AAT ACG ACT CAC TAT AGG GGT TCA GAC GTG TGC TCT TCC GAT CTN NNN NNN NCC TGA CAA TTT TTT TTT TTT TTT TTT TTT TTT V
Plate 2	G05	CelSeq-dTV173	GCC GGT AAT ACG ACT CAC TAT AGG GGT TCA GAC GTG TGC TCT TCC GAT CTN NNN NNN NAA GAC AGC TTT TTT TTT TTT TTT TTT TTT TTT V
Plate 2	G06	CelSeq-dTV174	GCC GGT AAT ACG ACT CAC TAT AGG GGT TCA GAC GTG TGC TCT TCC GAT CTN NNN NNN NTG CGG TAT TTT TTT TTT TTT TTT TTT TTT TTT V
Plate 2	G07	CelSeq-dTV175	GCC GGT AAT ACG ACT CAC TAT AGG GGT TCA GAC GTG TGC TCT TCC GAT CTN NNN NNN NTA TCT CGC TTT TTT TTT TTT TTT TTT TTT TTT V
Plate 2	G08	CelSeq-dTV176	GCC GGT AAT ACG ACT CAC TAT AGG GGT TCA GAC GTG TGC TCT TCC GAT CTN NNN NNN NTT CAC GTG TTT TTT TTT TTT TTT TTT TTT TTT V
Plate 2	G09	CelSeq-dTV177	GCC GGT AAT ACG ACT CAC TAT AGG GGT TCA GAC GTG TGC TCT TCC GAT CTN NNN NNN NCC CCT ATT TTT TTT TTT TTT TTT TTT TTT TTT V
Plate 2	G10	CelSeq-dTV178	GCC GGT AAT ACG ACT CAC TAT AGG GGT TCA GAC GTG TGC TCT TCC GAT CTN NNN NNN NTA TCC TGC TTT TTT TTT TTT TTT TTT TTT TTT V
Plate 2	G11	CelSeq-dTV179	GCC GGT AAT ACG ACT CAC TAT AGG GGT TCA GAC GTG TGC TCT TCC GAT CTN NNN NNN NCC TTC GTA TTT TTT TTT TTT TTT TTT TTT TTT V
Plate 2	G12	CelSeq-dTV180	GCC GGT AAT ACG ACT CAC TAT AGG GGT TCA GAC GTG TGC TCT TCC GAT CTN NNN NNN NCA AAG TGG TTT TTT TTT TTT TTT TTT TTT TTT V
Plate 2	H01	CelSeq-dTV181	GCC GGT AAT ACG ACT CAC TAT AGG GGT TCA GAC GTG TGC TCT TCC GAT CTN NNN NNN NGT CTC ACA TTT TTT TTT TTT TTT TTT TTT TTT V
Plate 2	H02	CelSeq-dTV182	GCC GGT AAT ACG ACT CAC TAT AGG GGT TCA GAC GTG TGC TCT TCC GAT CTN NNN NNN NCA GAT ACC TTT TTT TTT TTT TTT TTT TTT TTT V
Plate 2	H03	CelSeq-dTV183	GCC GGT AAT ACG ACT CAC TAT AGG GGT TCA GAC GTG TGC TCT TCC GAT CTN NNN NNN NCC TAC ACA TTT TTT TTT TTT TTT TTT TTT TTT V
Plate 2	H04	CelSeq-dTV184	GCC GGT AAT ACG ACT CAC TAT AGG GGT TCA GAC GTG TGC TCT TCC GAT CTN NNN NNN NAG CAG AAC TTT TTT TTT TTT TTT TTT TTT TTT V
Plate 2	H05	CelSeq-dTV185	GCC GGT AAT ACG ACT CAC TAT AGG GGT TCA GAC GTG TGC TCT TCC GAT CTN NNN NNN NTT TGA GGG TTT TTT TTT TTT TTT TTT TTT TTT V
Plate 2	H06	CelSeq-dTV186	GCC GGT AAT ACG ACT CAC TAT AGG GGT TCA GAC GTG TGC TCT TCC GAT CTN NNN NNN NAA ACA GGC TTT TTT TTT TTT TTT TTT TTT TTT V
Plate 2	H07	CelSeq-dTV187	GCC GGT AAT ACG ACT CAC TAT AGG GGT TCA GAC GTG TGC TCT TCC GAT CTN NNN NNN NTG ATC CTC TTT TTT TTT TTT TTT TTT TTT TTT V
Plate 2	H08	CelSeq-dTV188	GCC GGT AAT ACG ACT CAC TAT AGG GGT TCA GAC GTG TGC TCT TCC GAT CTN NNN NNN NGA GAA GAG TTT TTT TTT TTT TTT TTT TTT TTT V
Plate 2	H09	CelSeq-dTV189	GCC GGT AAT ACG ACT CAC TAT AGG GGT TCA GAC GTG TGC TCT TCC GAT CTN NNN NNN NCG TAA TCG TTT TTT TTT TTT TTT TTT TTT TTT V
Plate 2	H10	CelSeq-dTV190	GCC GGT AAT ACG ACT CAC TAT AGG GGT TCA GAC GTG TGC TCT TCC GAT CTN NNN NNN NCG AAT GCA TTT TTT TTT TTT TTT TTT TTT TTT V
Plate 2	H11	CelSeq-dTV191	GCC GGT AAT ACG ACT CAC TAT AGG GGT TCA GAC GTG TGC TCT TCC GAT CTN NNN NNN NTG AAA GCG TTT TTT TTT TTT TTT TTT TTT TTT V
Plate 2	H12	CelSeq-dTV192	GCC GGT AAT ACG ACT CAC TAT AGG GGT TCA GAC GTG TGC TCT TCC GAT CTN NNN NNN NCG TAG AAG TTT TTT TTT TTT TTT TTT TTT TTT V
Plate 3	A01	CelSeq-dTV193	GCC GGT AAT ACG ACT CAC TAT AGG GGT TCA GAC GTG TGC TCT TCC GAT CTN NNN NNN NCC AGA AAG TTT TTT TTT TTT TTT TTT TTT TTT V
Plate 3	A02	CelSeq-dTV194	GCC GGT AAT ACG ACT CAC TAT AGG GGT TCA GAC GTG TGC TCT TCC GAT CTN NNN NNN NCT TAC GAC TTT TTT TTT TTT TTT TTT TTT TTT V
Plate 3	A03	CelSeq-dTV195	GCC GGT AAT ACG ACT CAC TAT AGG GGT TCA GAC GTG TGC TCT TCC GAT CTN NNN NNN NCC GCA TTT TTT TTT TTT TTT TTT TTT TTT TTT V
Plate 3	A04	CelSeq-dTV196	GCC GGT AAT ACG ACT CAC TAT AGG GGT TCA GAC GTG TGC TCT TCC GAT CTN NNN NNN NAC GAT CCT TTT TTT TTT TTT TTT TTT TTT TTT V
Plate 3	A05	CelSeq-dTV197	GCC GGT AAT ACG ACT CAC TAT AGG GGT TCA GAC GTG TGC TCT TCC GAT CTN NNN NNN NAG GAT GGA TTT TTT TTT TTT TTT TTT TTT TTT V
Plate 3	A06	CelSeq-dTV198	GCC GGT AAT ACG ACT CAC TAT AGG GGT TCA GAC GTG TGC TCT TCC GAT CTN NNN NNN NTC GGT TGA TTT TTT TTT TTT TTT TTT TTT TTT V
Plate 3	A07	CelSeq-dTV199	GCC GGT AAT ACG ACT CAC TAT AGG GGT TCA GAC GTG TGC TCT TCC GAT CTN NNN NNN NTC TGT GAG TTT TTT TTT TTT TTT TTT TTT TTT V
Plate 3	A08	CelSeq-dTV200	GCC GGT AAT ACG ACT CAC TAT AGG GGT TCA GAC GTG TGC TCT TCC GAT CTN NNN NNN NAC CAC GAT TTT TTT TTT TTT TTT TTT TTT TTT V
Plate 3	A09	CelSeq-dTV201	GCC GGT AAT ACG ACT CAC TAT AGG GGT TCA GAC GTG TGC TCT TCC GAT CTN NNN NNN NGG CTC TAT TTT TTT TTT TTT TTT TTT TTT TTT V
Plate 3	A10	CelSeq-dTV202	GCC GGT AAT ACG ACT CAC TAT AGG GGT TCA GAC GTG TGC TCT TCC GAT CTN NNN NNN NTA CTG CAC TTT TTT TTT TTT TTT TTT TTT TTT V
Plate 3	A11	CelSeq-dTV203	GCC GGT AAT ACG ACT CAC TAT AGG GGT TCA GAC GTG TGC TCT TCC GAT CTN NNN NNN NCA TGT CAC TTT TTT TTT TTT TTT TTT TTT TTT V
Plate 3	A12	CelSeq-dTV204	GCC GGT AAT ACG ACT CAC TAT AGG GGT TCA GAC GTG TGC TCT TCC GAT CTN NNN NNN NAA GGA GCA TTT TTT TTT TTT TTT TTT TTT TTT V
Plate 3	B01	CelSeq-dTV205	GCC GGT AAT ACG ACT CAC TAT AGG GGT TCA GAC GTG TGC TCT TCC GAT CTN NNN NNN NAA CCG CTT TTT TTT TTT TTT TTT TTT TTT TTT V
Plate 3	B02	CelSeq-dTV206	GCC GGT AAT ACG ACT CAC TAT AGG GGT TCA GAC GTG TGC TCT TCC GAT CTN NNN NNN NCA ACC ATG TTT TTT TTT TTT TTT TTT TTT TTT V
Plate 3	B03	CelSeq-dTV207	GCC GGT AAT ACG ACT CAC TAT AGG GGT TCA GAC GTG TGC TCT TCC GAT CTN NNN NNN NAG AAC AGG TTT TTT TTT TTT TTT TTT TTT TTT V
Plate 3	B04	CelSeq-dTV208	GCC GGT AAT ACG ACT CAC TAT AGG GGT TCA GAC GTG TGC TCT TCC GAT CTN NNN NNN NTA AGC CGT TTT TTT TTT TTT TTT TTT TTT TTT V
Plate 3	B05	CelSeq-dTV209	GCC GGT AAT ACG ACT CAC TAT AGG GGT TCA GAC GTG TGC TCT TCC GAT CTN NNN NNN NGA TGC TCT TTT TTT TTT TTT TTT TTT TTT TTT V
Plate 3	B06	CelSeq-dTV210	GCC GGT AAT ACG ACT CAC TAT AGG GGT TCA GAC GTG TGC TCT TCC GAT CTN NNN NNN NCT AGT TCC TTT TTT TTT TTT TTT TTT TTT TTT V
Plate 3	B07	CelSeq-dTV211	GCC GGT AAT ACG ACT CAC TAT AGG GGT TCA GAC GTG TGC TCT TCC GAT CTN NNN NNN NGA TCA CCT TTT TTT TTT TTT TTT TTT TTT TTT V
Plate 3	B08	CelSeq-dTV212	GCC GGT AAT ACG ACT CAC TAT AGG GGT TCA GAC GTG TGC TCT TCC GAT CTN NNN NNN NGA TCG AAG TTT TTT TTT TTT TTT TTT TTT TTT V
Plate 3	B09	CelSeq-dTV213	GCC GGT AAT ACG ACT CAC TAT AGG GGT TCA GAC GTG TGC TCT TCC GAT CTN NNN NNN NGC TTC TTC TTT TTT TTT TTT TTT TTT TTT TTT V
Plate 3	B10	CelSeq-dTV214	GCC GGT AAT ACG ACT CAC TAT AGG GGT TCA GAC GTG TGC TCT TCC GAT CTN NNN NNN NTG GTG AGT TTT TTT TTT TTT TTT TTT TTT TTT V
Plate 3	B11	CelSeq-dTV215	GCC GGT AAT ACG ACT CAC TAT AGG GGT TCA GAC GTG TGC TCT TCC GAT CTN NNN NNN NCA CTA TCC TTT TTT TTT TTT TTT TTT TTT TTT V
Plate 3	B12	CelSeq-dTV216	GCC GGT AAT ACG ACT CAC TAT AGG GGT TCA GAC GTG TGC TCT TCC GAT CTN NNN NNN NGT AAT CCG TTT TTT TTT TTT TTT TTT TTT TTT V
Plate 3	C01	CelSeq-dTV217	GCC GGT AAT ACG ACT CAC TAT AGG GGT TCA GAC GTG TGC TCT TCC GAT CTN NNN NNN NCA GAT AGC TTT TTT TTT TTT TTT TTT TTT TTT V
Plate 3	C02	CelSeq-dTV218	GCC GGT AAT ACG ACT CAC TAT AGG GGT TCA GAC GTG TGC TCT TCC GAT CTN NNN NNN NCC GTC TAA TTT TTT TTT TTT TTT TTT TTT TTT V
Plate 3	C03	CelSeq-dTV219	GCC GGT AAT ACG ACT CAC TAT AGG GGT TCA GAC GTG TGC TCT TCC GAT CTN NNN NNN NTA CCT GTC TTT TTT TTT TTT TTT TTT TTT TTT V
Plate 3	C04	CelSeq-dTV220	GCC GGT AAT ACG ACT CAC TAT AGG GGT TCA GAC GTG TGC TCT TCC GAT CTN NNN NNN NTA TTC GGG TTT TTT TTT TTT TTT TTT TTT TTT V
Plate 3	C05	CelSeq-dTV221	GCC GGT AAT ACG ACT CAC TAT AGG GGT TCA GAC GTG TGC TCT TCC GAT CTN NNN NNN NGT TGG TGA TTT TTT TTT TTT TTT TTT TTT TTT V
Plate 3	C06	CelSeq-dTV222	GCC GGT AAT ACG ACT CAC TAT AGG GGT TCA GAC GTG TGC TCT TCC GAT CTN NNN NNN NTA GCT ACC TTT TTT TTT TTT TTT TTT TTT TTT V
Plate 3	C07	CelSeq-dTV223	GCC GGT AAT ACG ACT CAC TAT AGG GGT TCA GAC GTG TGC TCT TCC GAT CTN NNN NNN NGA CTT GAG TTT TTT TTT TTT TTT TTT TTT TTT V
Plate 3	C08	CelSeq-dTV224	GCC GGT AAT ACG ACT CAC TAT AGG GGT TCA GAC GTG TGC TCT TCC GAT CTN NNN NNN NTT CAG CGT TTT TTT TTT TTT TTT TTT TTT TTT V
Plate 3	C09	CelSeq-dTV225	GCC GGT AAT ACG ACT CAC TAT AGG GGT TCA GAC GTG TGC TCT TCC GAT CTN NNN NNN NAC AGA AGC TTT TTT TTT TTT TTT TTT TTT TTT V
Plate 3	C10	CelSeq-dTV226	GCC GGT AAT ACG ACT CAC TAT AGG GGT TCA GAC GTG TGC TCT TCC GAT CTN NNN NNN NAC GCG TAA TTT TTT TTT TTT TTT TTT TTT TTT V
Plate 3	C11	CelSeq-dTV227	GCC GGT AAT ACG ACT CAC TAT AGG GGT TCA GAC GTG TGC TCT TCC GAT CTN NNN NNN NCA TAG CTC TTT TTT TTT TTT TTT TTT TTT TTT V
Plate 3	C12	CelSeq-dTV228	GCC GGT AAT ACG ACT CAC TAT AGG GGT TCA GAC GTG TGC TCT TCC GAT CTN NNN NNN NAC CCA TCT TTT TTT TTT TTT TTT TTT TTT TTT V
Plate 3	D01	CelSeq-dTV229	GCC GGT AAT ACG ACT CAC TAT AGG GGT TCA GAC GTG TGC TCT TCC GAT CTN NNN NNN NGC AAT CGA TTT TTT TTT TTT TTT TTT TTT TTT V
Plate 3	D02	CelSeq-dTV230	GCC GGT AAT ACG ACT CAC TAT AGG GGT TCA GAC GTG TGC TCT TCC GAT CTN NNN NNN NTC CAA TCG TTT TTT TTT TTT TTT TTT TTT TTT V
Plate 3	D03	CelSeq-dTV231	GCC GGT AAT ACG ACT CAC TAT AGG GGT TCA GAC GTG TGC TCT TCC GAT CTN NNN NNN NTT CTC GGA TTT TTT TTT TTT TTT TTT TTT TTT V
Plate 3	D04	CelSeq-dTV232	GCC GGT AAT ACG ACT CAC TAT AGG GGT TCA GAC GTG TGC TCT TCC GAT CTN NNN NNN NTA TGA CCC TTT TTT TTT TTT TTT TTT TTT TTT V
Plate 3	D05	CelSeq-dTV233	GCC GGT AAT ACG ACT CAC TAT AGG GGT TCA GAC GTG TGC TCT TCC GAT CTN NNN NNN NTT CAG ACC TTT TTT TTT TTT TTT TTT TTT TTT V
Plate 3	D06	CelSeq-dTV234	GCC GGT AAT ACG ACT CAC TAT AGG GGT TCA GAC GTG TGC TCT TCC GAT CTN NNN NNN NGA GAG AGA TTT TTT TTT TTT TTT TTT TTT TTT V
Plate 3	D07	CelSeq-dTV235	GCC GGT AAT ACG ACT CAC TAT AGG GGT TCA GAC GTG TGC TCT TCC GAT CTN NNN NNN NAT GCT CTG TTT TTT TTT TTT TTT TTT TTT TTT V
Plate 3	D08	CelSeq-dTV236	GCC GGT AAT ACG ACT CAC TAT AGG GGT TCA GAC GTG TGC TCT TCC GAT CTN NNN NNN NTG ACC AAG TTT TTT TTT TTT TTT TTT TTT TTT V
Plate 3	D09	CelSeq-dTV237	GCC GGT AAT ACG ACT CAC TAT AGG GGT TCA GAC GTG TGC TCT TCC GAT CTN NNN NNN NGA GCA AAC TTT TTT TTT TTT TTT TTT TTT TTT V
Plate 3	D10	CelSeq-dTV238	GCC GGT AAT ACG ACT CAC TAT AGG GGT TCA GAC GTG TGC TCT TCC GAT CTN NNN NNN NGT CGA TCT TTT TTT TTT TTT TTT TTT TTT TTT V
Plate 3	D11	CelSeq-dTV239	GCC GGT AAT ACG ACT CAC TAT AGG GGT TCA GAC GTG TGC TCT TCC GAT CTN NNN NNN NCT CTT TGC TTT TTT TTT TTT TTT TTT TTT TTT V
Plate 3	D12	CelSeq-dTV240	GCC GGT AAT ACG ACT CAC TAT AGG GGT TCA GAC GTG TGC TCT TCC GAT CTN NNN NNN NAA GGT CAG TTT TTT TTT TTT TTT TTT TTT TTT V
Plate 3	E01	CelSeq-dTV241	GCC GGT AAT ACG ACT CAC TAT AGG GGT TCA GAC GTG TGC TCT TCC GAT CTN NNN NNN NAT GCC TCA TTT TTT TTT TTT TTT TTT TTT TTT V
Plate 3	E02	CelSeq-dTV242	GCC GGT AAT ACG ACT CAC TAT AGG GGT TCA GAC GTG TGC TCT TCC GAT CTN NNN NNN NTC CGA ACA TTT TTT TTT TTT TTT TTT TTT TTT V
Plate 3	E03	CelSeq-dTV243	GCC GGT AAT ACG ACT CAC TAT AGG GGT TCA GAC GTG TGC TCT TCC GAT CTN NNN NNN NCT GCG AAA TTT TTT TTT TTT TTT TTT TTT TTT V
Plate 3	E04	CelSeq-dTV244	GCC GGT AAT ACG ACT CAC TAT AGG GGT TCA GAC GTG TGC TCT TCC GAT CTN NNN NNN NTG GGT TTC TTT TTT TTT TTT TTT TTT TTT TTT V
Plate 3	E05	CelSeq-dTV245	GCC GGT AAT ACG ACT CAC TAT AGG GGT TCA GAC GTG TGC TCT TCC GAT CTN NNN NNN NCA GTC CAT TTT TTT TTT TTT TTT TTT TTT TTT V
Plate 3	E06	CelSeq-dTV246	GCC GGT AAT ACG ACT CAC TAT AGG GGT TCA GAC GTG TGC TCT TCC GAT CTN NNN NNN NCG ACT TAC TTT TTT TTT TTT TTT TTT TTT TTT V
Plate 3	E07	CelSeq-dTV247	GCC GGT AAT ACG ACT CAC TAT AGG GGT TCA GAC GTG TGC TCT TCC GAT CTN NNN NNN NTC GGA ATC TTT TTT TTT TTT TTT TTT TTT TTT V
Plate 3	E08	CelSeq-dTV248	GCC GGT AAT ACG ACT CAC TAT AGG GGT TCA GAC GTG TGC TCT TCC GAT CTN NNN NNN NCA GCT TTG TTT TTT TTT TTT TTT TTT TTT TTT V
Plate 3	E09	CelSeq-dTV249	GCC GGT AAT ACG ACT CAC TAT AGG GGT TCA GAC GTG TGC TCT TCC GAT CTN NNN NNN NTG GTA GCT TTT TTT TTT TTT TTT TTT TTT TTT V
Plate 3	E10	CelSeq-dTV250	GCC GGT AAT ACG ACT CAC TAT AGG GGT TCA GAC GTG TGC TCT TCC GAT CTN NNN NNN NTT ATC CGG TTT TTT TTT TTT TTT TTT TTT TTT V
Plate 3	E11	CelSeq-dTV251	GCC GGT AAT ACG ACT CAC TAT AGG GGT TCA GAC GTG TGC TCT TCC GAT CTN NNN NNN NGC ATC AGT TTT TTT TTT TTT TTT TTT TTT TTT V
Plate 3	E12	CelSeq-dTV252	GCC GGT AAT ACG ACT CAC TAT AGG GGT TCA GAC GTG TGC TCT TCC GAT CTN NNN NNN NCA ATA CGC TTT TTT TTT TTT TTT TTT TTT TTT V
Plate 3	F01	CelSeq-dTV253	GCC GGT AAT ACG ACT CAC TAT AGG GGT TCA GAC GTG TGC TCT TCC GAT CTN NNN NNN NTA GGG GAA TTT TTT TTT TTT TTT TTT TTT TTT V
Plate 3	F02	CelSeq-dTV254	GCC GGT AAT ACG ACT CAC TAT AGG GGT TCA GAC GTG TGC TCT TCC GAT CTN NNN NNN NGC TTT GGA TTT TTT TTT TTT TTT TTT TTT TTT V
Plate 3	F03	CelSeq-dTV255	GCC GGT AAT ACG ACT CAC TAT AGG GGT TCA GAC GTG TGC TCT TCC GAT CTN NNN NNN NTC AGC ACT TTT TTT TTT TTT TTT TTT TTT TTT V
Plate 3	F04	CelSeq-dTV256	GCC GGT AAT ACG ACT CAC TAT AGG GGT TCA GAC GTG TGC TCT TCC GAT CTN NNN NNN NTG CGT GAT TTT TTT TTT TTT TTT TTT TTT TTT V
Plate 3	F05	CelSeq-dTV257	GCC GGT AAT ACG ACT CAC TAT AGG GGT TCA GAC GTG TGC TCT TCC GAT CTN NNN NNN NGT AGT GAG TTT TTT TTT TTT TTT TTT TTT TTT V
Plate 3	F06	CelSeq-dTV258	GCC GGT AAT ACG ACT CAC TAT AGG GGT TCA GAC GTG TGC TCT TCC GAT CTN NNN NNN NGT GGT GTA TTT TTT TTT TTT TTT TTT TTT TTT V
Plate 3	F07	CelSeq-dTV259	GCC GGT AAT ACG ACT CAC TAT AGG GGT TCA GAC GTG TGC TCT TCC GAT CTN NNN NNN NTC ATG AGG TTT TTT TTT TTT TTT TTT TTT TTT V
Plate 3	F08	CelSeq-dTV260	GCC GGT AAT ACG ACT CAC TAT AGG GGT TCA GAC GTG TGC TCT TCC GAT CTN NNN NNN NTC CAG CTA TTT TTT TTT TTT TTT TTT TTT TTT V
Plate 3	F09	CelSeq-dTV261	GCC GGT AAT ACG ACT CAC TAT AGG GGT TCA GAC GTG TGC TCT TCC GAT CTN NNN NNN NGG ATG ATG TTT TTT TTT TTT TTT TTT TTT TTT V
Plate 3	F10	CelSeq-dTV262	GCC GGT AAT ACG ACT CAC TAT AGG GGT TCA GAC GTG TGC TCT TCC GAT CTN NNN NNN NAG CAC TCT TTT TTT TTT TTT TTT TTT TTT TTT V
Plate 3	F11	CelSeq-dTV263	GCC GGT AAT ACG ACT CAC TAT AGG GGT TCA GAC GTG TGC TCT TCC GAT CTN NNN NNN NAA GCG AGT TTT TTT TTT TTT TTT TTT TTT TTT V
Plate 3	F12	CelSeq-dTV264	GCC GGT AAT ACG ACT CAC TAT AGG GGT TCA GAC GTG TGC TCT TCC GAT CTN NNN NNN NTG ATC TCC TTT TTT TTT TTT TTT TTT TTT TTT V
Plate 3	G01	CelSeq-dTV265	GCC GGT AAT ACG ACT CAC TAT AGG GGT TCA GAC GTG TGC TCT TCC GAT CTN NNN NNN NAC AGA GCT TTT TTT TTT TTT TTT TTT TTT TTT V
Plate 3	G02	CelSeq-dTV266	GCC GGT AAT ACG ACT CAC TAT AGG GGT TCA GAC GTG TGC TCT TCC GAT CTN NNN NNN NAT AGC TGC TTT TTT TTT TTT TTT TTT TTT TTT V
Plate 3	G03	CelSeq-dTV267	GCC GGT AAT ACG ACT CAC TAT AGG GGT TCA GAC GTG TGC TCT TCC GAT CTN NNN NNN NTG ATT CGC TTT TTT TTT TTT TTT TTT TTT TTT V
Plate 3	G04	CelSeq-dTV268	GCC GGT AAT ACG ACT CAC TAT AGG GGT TCA GAC GTG TGC TCT TCC GAT CTN NNN NNN NAT CGT GCA TTT TTT TTT TTT TTT TTT TTT TTT V
Plate 3	G05	CelSeq-dTV269	GCC GGT AAT ACG ACT CAC TAT AGG GGT TCA GAC GTG TGC TCT TCC GAT CTN NNN NNN NAG TCA GGA TTT TTT TTT TTT TTT TTT TTT TTT V
Plate 3	G06	CelSeq-dTV270	GCC GGT AAT ACG ACT CAC TAT AGG GGT TCA GAC GTG TGC TCT TCC GAT CTN NNN NNN NTT TTC GCC TTT TTT TTT TTT TTT TTT TTT TTT V
Plate 3	G07	CelSeq-dTV271	GCC GGT AAT ACG ACT CAC TAT AGG GGT TCA GAC GTG TGC TCT TCC GAT CTN NNN NNN NAG GAG ACT TTT TTT TTT TTT TTT TTT TTT TTT V
Plate 3	G08	CelSeq-dTV272	GCC GGT AAT ACG ACT CAC TAT AGG GGT TCA GAC GTG TGC TCT TCC GAT CTN NNN NNN NGT TCC GAT TTT TTT TTT TTT TTT TTT TTT TTT V
Plate 3	G09	CelSeq-dTV273	GCC GGT AAT ACG ACT CAC TAT AGG GGT TCA GAC GTG TGC TCT TCC GAT CTN NNN NNN NTC GCG ATA TTT TTT TTT TTT TTT TTT TTT TTT V
Plate 3	G10	CelSeq-dTV274	GCC GGT AAT ACG ACT CAC TAT AGG GGT TCA GAC GTG TGC TCT TCC GAT CTN NNN NNN NGG ACG AAT TTT TTT TTT TTT TTT TTT TTT TTT V
Plate 3	G11	CelSeq-dTV275	GCC GGT AAT ACG ACT CAC TAT AGG GGT TCA GAC GTG TGC TCT TCC GAT CTN NNN NNN NTC GAC AAG TTT TTT TTT TTT TTT TTT TTT TTT V
Plate 3	G12	CelSeq-dTV276	GCC GGT AAT ACG ACT CAC TAT AGG GGT TCA GAC GTG TGC TCT TCC GAT CTN NNN NNN NGA ACA GCA TTT TTT TTT TTT TTT TTT TTT TTT V
Plate 3	H01	CelSeq-dTV277	GCC GGT AAT ACG ACT CAC TAT AGG GGT TCA GAC GTG TGC TCT TCC GAT CTN NNN NNN NGT CCA AAG TTT TTT TTT TTT TTT TTT TTT TTT V
Plate 3	H02	CelSeq-dTV278	GCC GGT AAT ACG ACT CAC TAT AGG GGT TCA GAC GTG TGC TCT TCC GAT CTN NNN NNN NCT GCT TCT TTT TTT TTT TTT TTT TTT TTT TTT V
Plate 3	H03	CelSeq-dTV279	GCC GGT AAT ACG ACT CAC TAT AGG GGT TCA GAC GTG TGC TCT TCC GAT CTN NNN NNN NAC CCT ACA TTT TTT TTT TTT TTT TTT TTT TTT V
Plate 3	H04	CelSeq-dTV280	GCC GGT AAT ACG ACT CAC TAT AGG GGT TCA GAC GTG TGC TCT TCC GAT CTN NNN NNN NTC GTC CTT TTT TTT TTT TTT TTT TTT TTT TTT V
Plate 3	H05	CelSeq-dTV281	GCC GGT AAT ACG ACT CAC TAT AGG GGT TCA GAC GTG TGC TCT TCC GAT CTN NNN NNN NGC TAA TGG TTT TTT TTT TTT TTT TTT TTT TTT V
Plate 3	H06	CelSeq-dTV282	GCC GGT AAT ACG ACT CAC TAT AGG GGT TCA GAC GTG TGC TCT TCC GAT CTN NNN NNN NGG AGT ACA TTT TTT TTT TTT TTT TTT TTT TTT V
Plate 3	H07	CelSeq-dTV283	GCC GGT AAT ACG ACT CAC TAT AGG GGT TCA GAC GTG TGC TCT TCC GAT CTN NNN NNN NCG GTA CTT TTT TTT TTT TTT TTT TTT TTT TTT V
Plate 3	H08	CelSeq-dTV284	GCC GGT AAT ACG ACT CAC TAT AGG GGT TCA GAC GTG TGC TCT TCC GAT CTN NNN NNN NAA CAC GCA TTT TTT TTT TTT TTT TTT TTT TTT V
Plate 3	H09	CelSeq-dTV285	GCC GGT AAT ACG ACT CAC TAT AGG GGT TCA GAC GTG TGC TCT TCC GAT CTN NNN NNN NGC AAG AAG TTT TTT TTT TTT TTT TTT TTT TTT V
Plate 3	H10	CelSeq-dTV286	GCC GGT AAT ACG ACT CAC TAT AGG GGT TCA GAC GTG TGC TCT TCC GAT CTN NNN NNN NCA TGC ACA TTT TTT TTT TTT TTT TTT TTT TTT V
Plate 3	H11	CelSeq-dTV287	GCC GGT AAT ACG ACT CAC TAT AGG GGT TCA GAC GTG TGC TCT TCC GAT CTN NNN NNN NGT TCT TGC TTT TTT TTT TTT TTT TTT TTT TTT V
Plate 3	H12	CelSeq-dTV288	GCC GGT AAT ACG ACT CAC TAT AGG GGT TCA GAC GTG TGC TCT TCC GAT CTN NNN NNN NAG CGA ACT TTT TTT TTT TTT TTT TTT TTT TTT V
Plate 4	A01	CelSeq-dTV289	GCC GGT AAT ACG ACT CAC TAT AGG GGT TCA GAC GTG TGC TCT TCC GAT CTN NNN NNN NGT GTT CAG TTT TTT TTT TTT TTT TTT TTT TTT V
Plate 4	A02	CelSeq-dTV290	GCC GGT AAT ACG ACT CAC TAT AGG GGT TCA GAC GTG TGC TCT TCC GAT CTN NNN NNN NTC TCG TCT TTT TTT TTT TTT TTT TTT TTT TTT V
Plate 4	A03	CelSeq-dTV291	GCC GGT AAT ACG ACT CAC TAT AGG GGT TCA GAC GTG TGC TCT TCC GAT CTN NNN NNN NTA CGG TGA TTT TTT TTT TTT TTT TTT TTT TTT V
Plate 4	A04	CelSeq-dTV292	GCC GGT AAT ACG ACT CAC TAT AGG GGT TCA GAC GTG TGC TCT TCC GAT CTN NNN NNN NGA TGT ACC TTT TTT TTT TTT TTT TTT TTT TTT V
Plate 4	A05	CelSeq-dTV293	GCC GGT AAT ACG ACT CAC TAT AGG GGT TCA GAC GTG TGC TCT TCC GAT CTN NNN NNN NTA CCA CGA TTT TTT TTT TTT TTT TTT TTT TTT V
Plate 4	A06	CelSeq-dTV294	GCC GGT AAT ACG ACT CAC TAT AGG GGT TCA GAC GTG TGC TCT TCC GAT CTN NNN NNN NTC TGG TTC TTT TTT TTT TTT TTT TTT TTT TTT V
Plate 4	A07	CelSeq-dTV295	GCC GGT AAT ACG ACT CAC TAT AGG GGT TCA GAC GTG TGC TCT TCC GAT CTN NNN NNN NCC TCT CAA TTT TTT TTT TTT TTT TTT TTT TTT V
Plate 4	A08	CelSeq-dTV296	GCC GGT AAT ACG ACT CAC TAT AGG GGT TCA GAC GTG TGC TCT TCC GAT CTN NNN NNN NGT ATG CAC TTT TTT TTT TTT TTT TTT TTT TTT V
Plate 4	A09	CelSeq-dTV297	GCC GGT AAT ACG ACT CAC TAT AGG GGT TCA GAC GTG TGC TCT TCC GAT CTN NNN NNN NGG AGC TAA TTT TTT TTT TTT TTT TTT TTT TTT V
Plate 4	A10	CelSeq-dTV298	GCC GGT AAT ACG ACT CAC TAT AGG GGT TCA GAC GTG TGC TCT TCC GAT CTN NNN NNN NAC CCC ATT TTT TTT TTT TTT TTT TTT TTT TTT V
Plate 4	A11	CelSeq-dTV299	GCC GGT AAT ACG ACT CAC TAT AGG GGT TCA GAC GTG TGC TCT TCC GAT CTN NNN NNN NAG TTC TCG TTT TTT TTT TTT TTT TTT TTT TTT V
Plate 4	A12	CelSeq-dTV300	GCC GGT AAT ACG ACT CAC TAT AGG GGT TCA GAC GTG TGC TCT TCC GAT CTN NNN NNN NAC CAA GGA TTT TTT TTT TTT TTT TTT TTT TTT V
Plate 4	B01	CelSeq-dTV301	GCC GGT AAT ACG ACT CAC TAT AGG GGT TCA GAC GTG TGC TCT TCC GAT CTN NNN NNN NGT GCG TAT TTT TTT TTT TTT TTT TTT TTT TTT V
Plate 4	B02	CelSeq-dTV302	GCC GGT AAT ACG ACT CAC TAT AGG GGT TCA GAC GTG TGC TCT TCC GAT CTN NNN NNN NAG TAC GTG TTT TTT TTT TTT TTT TTT TTT TTT V
Plate 4	B03	CelSeq-dTV303	GCC GGT AAT ACG ACT CAC TAT AGG GGT TCA GAC GTG TGC TCT TCC GAT CTN NNN NNN NAG AGG TGA TTT TTT TTT TTT TTT TTT TTT TTT V
Plate 4	B04	CelSeq-dTV304	GCC GGT AAT ACG ACT CAC TAT AGG GGT TCA GAC GTG TGC TCT TCC GAT CTN NNN NNN NGG GAA GAT TTT TTT TTT TTT TTT TTT TTT TTT V
Plate 4	B05	CelSeq-dTV305	GCC GGT AAT ACG ACT CAC TAT AGG GGT TCA GAC GTG TGC TCT TCC GAT CTN NNN NNN NCC AAC GTT TTT TTT TTT TTT TTT TTT TTT TTT V
Plate 4	B06	CelSeq-dTV306	GCC GGT AAT ACG ACT CAC TAT AGG GGT TCA GAC GTG TGC TCT TCC GAT CTN NNN NNN NGG GGA TTT TTT TTT TTT TTT TTT TTT TTT TTT V
Plate 4	B07	CelSeq-dTV307	GCC GGT AAT ACG ACT CAC TAT AGG GGT TCA GAC GTG TGC TCT TCC GAT CTN NNN NNN NGG CAA CAA TTT TTT TTT TTT TTT TTT TTT TTT V
Plate 4	B08	CelSeq-dTV308	GCC GGT AAT ACG ACT CAC TAT AGG GGT TCA GAC GTG TGC TCT TCC GAT CTN NNN NNN NCA GTC AGA TTT TTT TTT TTT TTT TTT TTT TTT V
Plate 4	B09	CelSeq-dTV309	GCC GGT AAT ACG ACT CAC TAT AGG GGT TCA GAC GTG TGC TCT TCC GAT CTN NNN NNN NCG AAA GCT TTT TTT TTT TTT TTT TTT TTT TTT V
Plate 4	B10	CelSeq-dTV310	GCC GGT AAT ACG ACT CAC TAT AGG GGT TCA GAC GTG TGC TCT TCC GAT CTN NNN NNN NAA TGG TGG TTT TTT TTT TTT TTT TTT TTT TTT V
Plate 4	B11	CelSeq-dTV311	GCC GGT AAT ACG ACT CAC TAT AGG GGT TCA GAC GTG TGC TCT TCC GAT CTN NNN NNN NTG GCA CAA TTT TTT TTT TTT TTT TTT TTT TTT V
Plate 4	B12	CelSeq-dTV312	GCC GGT AAT ACG ACT CAC TAT AGG GGT TCA GAC GTG TGC TCT TCC GAT CTN NNN NNN NAT GGG CTT TTT TTT TTT TTT TTT TTT TTT TTT V
Plate 4	C01	CelSeq-dTV313	GCC GGT AAT ACG ACT CAC TAT AGG GGT TCA GAC GTG TGC TCT TCC GAT CTN NNN NNN NTG ATC GGT TTT TTT TTT TTT TTT TTT TTT TTT V
Plate 4	C02	CelSeq-dTV314	GCC GGT AAT ACG ACT CAC TAT AGG GGT TCA GAC GTG TGC TCT TCC GAT CTN NNN NNN NCT GAT CAC TTT TTT TTT TTT TTT TTT TTT TTT V
Plate 4	C03	CelSeq-dTV315	GCC GGT AAT ACG ACT CAC TAT AGG GGT TCA GAC GTG TGC TCT TCC GAT CTN NNN NNN NCT CGT ACT TTT TTT TTT TTT TTT TTT TTT TTT V
Plate 4	C04	CelSeq-dTV316	GCC GGT AAT ACG ACT CAC TAT AGG GGT TCA GAC GTG TGC TCT TCC GAT CTN NNN NNN NCT ACC GTA TTT TTT TTT TTT TTT TTT TTT TTT V
Plate 4	C05	CelSeq-dTV317	GCC GGT AAT ACG ACT CAC TAT AGG GGT TCA GAC GTG TGC TCT TCC GAT CTN NNN NNN NTT GTC CAC TTT TTT TTT TTT TTT TTT TTT TTT V
Plate 4	C06	CelSeq-dTV318	GCC GGT AAT ACG ACT CAC TAT AGG GGT TCA GAC GTG TGC TCT TCC GAT CTN NNN NNN NAT TGG ACC TTT TTT TTT TTT TTT TTT TTT TTT V
Plate 4	C07	CelSeq-dTV319	GCC GGT AAT ACG ACT CAC TAT AGG GGT TCA GAC GTG TGC TCT TCC GAT CTN NNN NNN NTG AAA GGC TTT TTT TTT TTT TTT TTT TTT TTT V
Plate 4	C08	CelSeq-dTV320	GCC GGT AAT ACG ACT CAC TAT AGG GGT TCA GAC GTG TGC TCT TCC GAT CTN NNN NNN NAC ATG TGC TTT TTT TTT TTT TTT TTT TTT TTT V
Plate 4	C09	CelSeq-dTV321	GCC GGT AAT ACG ACT CAC TAT AGG GGT TCA GAC GTG TGC TCT TCC GAT CTN NNN NNN NCG ATC CTA TTT TTT TTT TTT TTT TTT TTT TTT V
Plate 4	C10	CelSeq-dTV322	GCC GGT AAT ACG ACT CAC TAT AGG GGT TCA GAC GTG TGC TCT TCC GAT CTN NNN NNN NAT GGC ACT TTT TTT TTT TTT TTT TTT TTT TTT V
Plate 4	C11	CelSeq-dTV323	GCC GGT AAT ACG ACT CAC TAT AGG GGT TCA GAC GTG TGC TCT TCC GAT CTN NNN NNN NTA GAG GGT TTT TTT TTT TTT TTT TTT TTT TTT V
Plate 4	C12	CelSeq-dTV324	GCC GGT AAT ACG ACT CAC TAT AGG GGT TCA GAC GTG TGC TCT TCC GAT CTN NNN NNN NGT ATC GTC TTT TTT TTT TTT TTT TTT TTT TTT V
Plate 4	D01	CelSeq-dTV325	GCC GGT AAT ACG ACT CAC TAT AGG GGT TCA GAC GTG TGC TCT TCC GAT CTN NNN NNN NCA CCA TGT TTT TTT TTT TTT TTT TTT TTT TTT V
Plate 4	D02	CelSeq-dTV326	GCC GGT AAT ACG ACT CAC TAT AGG GGT TCA GAC GTG TGC TCT TCC GAT CTN NNN NNN NTA GGA ACG TTT TTT TTT TTT TTT TTT TTT TTT V
Plate 4	D03	CelSeq-dTV327	GCC GGT AAT ACG ACT CAC TAT AGG GGT TCA GAC GTG TGC TCT TCC GAT CTN NNN NNN NTG ATG CCA TTT TTT TTT TTT TTT TTT TTT TTT V
Plate 4	D04	CelSeq-dTV328	GCC GGT AAT ACG ACT CAC TAT AGG GGT TCA GAC GTG TGC TCT TCC GAT CTN NNN NNN NGA GTT GGT TTT TTT TTT TTT TTT TTT TTT TTT V
Plate 4	D05	CelSeq-dTV329	GCC GGT AAT ACG ACT CAC TAT AGG GGT TCA GAC GTG TGC TCT TCC GAT CTN NNN NNN NTG AGA GAG TTT TTT TTT TTT TTT TTT TTT TTT V
Plate 4	D06	CelSeq-dTV330	GCC GGT AAT ACG ACT CAC TAT AGG GGT TCA GAC GTG TGC TCT TCC GAT CTN NNN NNN NCC TGT AGA TTT TTT TTT TTT TTT TTT TTT TTT V
Plate 4	D07	CelSeq-dTV331	GCC GGT AAT ACG ACT CAC TAT AGG GGT TCA GAC GTG TGC TCT TCC GAT CTN NNN NNN NGG TGT TAG TTT TTT TTT TTT TTT TTT TTT TTT V
Plate 4	D08	CelSeq-dTV332	GCC GGT AAT ACG ACT CAC TAT AGG GGT TCA GAC GTG TGC TCT TCC GAT CTN NNN NNN NGT CTT ACC TTT TTT TTT TTT TTT TTT TTT TTT V
Plate 4	D09	CelSeq-dTV333	GCC GGT AAT ACG ACT CAC TAT AGG GGT TCA GAC GTG TGC TCT TCC GAT CTN NNN NNN NAG ACA ACC TTT TTT TTT TTT TTT TTT TTT TTT V
Plate 4	D10	CelSeq-dTV334	GCC GGT AAT ACG ACT CAC TAT AGG GGT TCA GAC GTG TGC TCT TCC GAT CTN NNN NNN NTG GCT TCA TTT TTT TTT TTT TTT TTT TTT TTT V
Plate 4	D11	CelSeq-dTV335	GCC GGT AAT ACG ACT CAC TAT AGG GGT TCA GAC GTG TGC TCT TCC GAT CTN NNN NNN NAG CTT CAC TTT TTT TTT TTT TTT TTT TTT TTT V
Plate 4	D12	CelSeq-dTV336	GCC GGT AAT ACG ACT CAC TAT AGG GGT TCA GAC GTG TGC TCT TCC GAT CTN NNN NNN NCA GTG TCA TTT TTT TTT TTT TTT TTT TTT TTT V
Plate 4	E01	CelSeq-dTV337	GCC GGT AAT ACG ACT CAC TAT AGG GGT TCA GAC GTG TGC TCT TCC GAT CTN NNN NNN NGT TAT GCC TTT TTT TTT TTT TTT TTT TTT TTT V
Plate 4	E02	CelSeq-dTV338	GCC GGT AAT ACG ACT CAC TAT AGG GGT TCA GAC GTG TGC TCT TCC GAT CTN NNN NNN NCG AAC TGT TTT TTT TTT TTT TTT TTT TTT TTT V
Plate 4	E03	CelSeq-dTV339	GCC GGT AAT ACG ACT CAC TAT AGG GGT TCA GAC GTG TGC TCT TCC GAT CTN NNN NNN NGA TCC TGA TTT TTT TTT TTT TTT TTT TTT TTT V
Plate 4	E04	CelSeq-dTV340	GCC GGT AAT ACG ACT CAC TAT AGG GGT TCA GAC GTG TGC TCT TCC GAT CTN NNN NNN NCC AGA TGA TTT TTT TTT TTT TTT TTT TTT TTT V
Plate 4	E05	CelSeq-dTV341	GCC GGT AAT ACG ACT CAC TAT AGG GGT TCA GAC GTG TGC TCT TCC GAT CTN NNN NNN NAA CCT GCT TTT TTT TTT TTT TTT TTT TTT TTT V
Plate 4	E06	CelSeq-dTV342	GCC GGT AAT ACG ACT CAC TAT AGG GGT TCA GAC GTG TGC TCT TCC GAT CTN NNN NNN NTA TGG AGC TTT TTT TTT TTT TTT TTT TTT TTT V
Plate 4	E07	CelSeq-dTV343	GCC GGT AAT ACG ACT CAC TAT AGG GGT TCA GAC GTG TGC TCT TCC GAT CTN NNN NNN NCA CTC ACT TTT TTT TTT TTT TTT TTT TTT TTT V
Plate 4	E08	CelSeq-dTV344	GCC GGT AAT ACG ACT CAC TAT AGG GGT TCA GAC GTG TGC TCT TCC GAT CTN NNN NNN NGG GTA AGA TTT TTT TTT TTT TTT TTT TTT TTT V
Plate 4	E09	CelSeq-dTV345	GCC GGT AAT ACG ACT CAC TAT AGG GGT TCA GAC GTG TGC TCT TCC GAT CTN NNN NNN NCA AAC GAG TTT TTT TTT TTT TTT TTT TTT TTT V
Plate 4	E10	CelSeq-dTV346	GCC GGT AAT ACG ACT CAC TAT AGG GGT TCA GAC GTG TGC TCT TCC GAT CTN NNN NNN NAA AGG CTG TTT TTT TTT TTT TTT TTT TTT TTT V
Plate 4	E11	CelSeq-dTV347	GCC GGT AAT ACG ACT CAC TAT AGG GGT TCA GAC GTG TGC TCT TCC GAT CTN NNN NNN NAC AAG GCA TTT TTT TTT TTT TTT TTT TTT TTT V
Plate 4	E12	CelSeq-dTV348	GCC GGT AAT ACG ACT CAC TAT AGG GGT TCA GAC GTG TGC TCT TCC GAT CTN NNN NNN NAG TTT CGG TTT TTT TTT TTT TTT TTT TTT TTT V
Plate 4	F01	CelSeq-dTV349	GCC GGT AAT ACG ACT CAC TAT AGG GGT TCA GAC GTG TGC TCT TCC GAT CTN NNN NNN NAC CAG TTC TTT TTT TTT TTT TTT TTT TTT TTT V
Plate 4	F02	CelSeq-dTV350	GCC GGT AAT ACG ACT CAC TAT AGG GGT TCA GAC GTG TGC TCT TCC GAT CTN NNN NNN NAA TAG GGC TTT TTT TTT TTT TTT TTT TTT TTT V
Plate 4	F03	CelSeq-dTV351	GCC GGT AAT ACG ACT CAC TAT AGG GGT TCA GAC GTG TGC TCT TCC GAT CTN NNN NNN NAA CCC AAC TTT TTT TTT TTT TTT TTT TTT TTT V
Plate 4	F04	CelSeq-dTV352	GCC GGT AAT ACG ACT CAC TAT AGG GGT TCA GAC GTG TGC TCT TCC GAT CTN NNN NNN NCG CAT AAC TTT TTT TTT TTT TTT TTT TTT TTT V
Plate 4	F05	CelSeq-dTV353	GCC GGT AAT ACG ACT CAC TAT AGG GGT TCA GAC GTG TGC TCT TCC GAT CTN NNN NNN NGT GCT AGT TTT TTT TTT TTT TTT TTT TTT TTT V
Plate 4	F06	CelSeq-dTV354	GCC GGT AAT ACG ACT CAC TAT AGG GGT TCA GAC GTG TGC TCT TCC GAT CTN NNN NNN NGG TGA CTA TTT TTT TTT TTT TTT TTT TTT TTT V
Plate 4	F07	CelSeq-dTV355	GCC GGT AAT ACG ACT CAC TAT AGG GGT TCA GAC GTG TGC TCT TCC GAT CTN NNN NNN NGG TTA GTG TTT TTT TTT TTT TTT TTT TTT TTT V
Plate 4	F08	CelSeq-dTV356	GCC GGT AAT ACG ACT CAC TAT AGG GGT TCA GAC GTG TGC TCT TCC GAT CTN NNN NNN NCG AAG CAA TTT TTT TTT TTT TTT TTT TTT TTT V
Plate 4	F09	CelSeq-dTV357	GCC GGT AAT ACG ACT CAC TAT AGG GGT TCA GAC GTG TGC TCT TCC GAT CTN NNN NNN NCC GAG ATT TTT TTT TTT TTT TTT TTT TTT TTT V
Plate 4	F10	CelSeq-dTV358	GCC GGT AAT ACG ACT CAC TAT AGG GGT TCA GAC GTG TGC TCT TCC GAT CTN NNN NNN NCT CTG CTA TTT TTT TTT TTT TTT TTT TTT TTT V
Plate 4	F11	CelSeq-dTV359	GCC GGT AAT ACG ACT CAC TAT AGG GGT TCA GAC GTG TGC TCT TCC GAT CTN NNN NNN NTA GTT GCG TTT TTT TTT TTT TTT TTT TTT TTT V
Plate 4	F12	CelSeq-dTV360	GCC GGT AAT ACG ACT CAC TAT AGG GGT TCA GAC GTG TGC TCT TCC GAT CTN NNN NNN NAG GCT AAC TTT TTT TTT TTT TTT TTT TTT TTT V
Plate 4	G01	CelSeq-dTV361	GCC GGT AAT ACG ACT CAC TAT AGG GGT TCA GAC GTG TGC TCT TCC GAT CTN NNN NNN NAC AAA CCG TTT TTT TTT TTT TTT TTT TTT TTT V
Plate 4	G02	CelSeq-dTV362	GCC GGT AAT ACG ACT CAC TAT AGG GGT TCA GAC GTG TGC TCT TCC GAT CTN NNN NNN NAT CGA CGA TTT TTT TTT TTT TTT TTT TTT TTT V
Plate 4	G03	CelSeq-dTV363	GCC GGT AAT ACG ACT CAC TAT AGG GGT TCA GAC GTG TGC TCT TCC GAT CTN NNN NNN NCT CAT GTC TTT TTT TTT TTT TTT TTT TTT TTT V
Plate 4	G04	CelSeq-dTV364	GCC GGT AAT ACG ACT CAC TAT AGG GGT TCA GAC GTG TGC TCT TCC GAT CTN NNN NNN NCC CTA GTA TTT TTT TTT TTT TTT TTT TTT TTT V
Plate 4	G05	CelSeq-dTV365	GCC GGT AAT ACG ACT CAC TAT AGG GGT TCA GAC GTG TGC TCT TCC GAT CTN NNN NNN NCC TTT GAC TTT TTT TTT TTT TTT TTT TTT TTT V
Plate 4	G06	CelSeq-dTV366	GCC GGT AAT ACG ACT CAC TAT AGG GGT TCA GAC GTG TGC TCT TCC GAT CTN NNN NNN NTG TGG CTT TTT TTT TTT TTT TTT TTT TTT TTT V
Plate 4	G07	CelSeq-dTV367	GCC GGT AAT ACG ACT CAC TAT AGG GGT TCA GAC GTG TGC TCT TCC GAT CTN NNN NNN NGC GAT ATC TTT TTT TTT TTT TTT TTT TTT TTT V
Plate 4	G08	CelSeq-dTV368	GCC GGT AAT ACG ACT CAC TAT AGG GGT TCA GAC GTG TGC TCT TCC GAT CTN NNN NNN NAC GAA CAC TTT TTT TTT TTT TTT TTT TTT TTT V
Plate 4	G09	CelSeq-dTV369	GCC GGT AAT ACG ACT CAC TAT AGG GGT TCA GAC GTG TGC TCT TCC GAT CTN NNN NNN NTT GAT GGC TTT TTT TTT TTT TTT TTT TTT TTT V
Plate 4	G10	CelSeq-dTV370	GCC GGT AAT ACG ACT CAC TAT AGG GGT TCA GAC GTG TGC TCT TCC GAT CTN NNN NNN NAA CAT GGG TTT TTT TTT TTT TTT TTT TTT TTT V
Plate 4	G11	CelSeq-dTV371	GCC GGT AAT ACG ACT CAC TAT AGG GGT TCA GAC GTG TGC TCT TCC GAT CTN NNN NNN NCT TAG CCT TTT TTT TTT TTT TTT TTT TTT TTT V
Plate 4	G12	CelSeq-dTV372	GCC GGT AAT ACG ACT CAC TAT AGG GGT TCA GAC GTG TGC TCT TCC GAT CTN NNN NNN NAA AGC GGA TTT TTT TTT TTT TTT TTT TTT TTT V
Plate 4	H01	CelSeq-dTV373	GCC GGT AAT ACG ACT CAC TAT AGG GGT TCA GAC GTG TGC TCT TCC GAT CTN NNN NNN NCA ATG GTC TTT TTT TTT TTT TTT TTT TTT TTT V
Plate 4	H02	CelSeq-dTV374	GCC GGT AAT ACG ACT CAC TAT AGG GGT TCA GAC GTG TGC TCT TCC GAT CTN NNN NNN NAA CCG GAA TTT TTT TTT TTT TTT TTT TTT TTT V
Plate 4	H03	CelSeq-dTV375	GCC GGT AAT ACG ACT CAC TAT AGG GGT TCA GAC GTG TGC TCT TCC GAT CTN NNN NNN NAA CTC TGG TTT TTT TTT TTT TTT TTT TTT TTT V
Plate 4	H04	CelSeq-dTV376	GCC GGT AAT ACG ACT CAC TAT AGG GGT TCA GAC GTG TGC TCT TCC GAT CTN NNN NNN NTT AGG CAG TTT TTT TTT TTT TTT TTT TTT TTT V
Plate 4	H05	CelSeq-dTV377	GCC GGT AAT ACG ACT CAC TAT AGG GGT TCA GAC GTG TGC TCT TCC GAT CTN NNN NNN NCG TCG TTT TTT TTT TTT TTT TTT TTT TTT TTT V
Plate 4	H06	CelSeq-dTV378	GCC GGT AAT ACG ACT CAC TAT AGG GGT TCA GAC GTG TGC TCT TCC GAT CTN NNN NNN NCC TGC TAT TTT TTT TTT TTT TTT TTT TTT TTT V
Plate 4	H07	CelSeq-dTV379	GCC GGT AAT ACG ACT CAC TAT AGG GGT TCA GAC GTG TGC TCT TCC GAT CTN NNN NNN NCA GAG AAG TTT TTT TTT TTT TTT TTT TTT TTT V
Plate 4	H08	CelSeq-dTV380	GCC GGT AAT ACG ACT CAC TAT AGG GGT TCA GAC GTG TGC TCT TCC GAT CTN NNN NNN NGA TTG TCC TTT TTT TTT TTT TTT TTT TTT TTT V
Plate 4	H09	CelSeq-dTV381	GCC GGT AAT ACG ACT CAC TAT AGG GGT TCA GAC GTG TGC TCT TCC GAT CTN NNN NNN NCA CCT CTA TTT TTT TTT TTT TTT TTT TTT TTT V
Plate 4	H10	CelSeq-dTV382	GCC GGT AAT ACG ACT CAC TAT AGG GGT TCA GAC GTG TGC TCT TCC GAT CTN NNN NNN NAG TTG GAC TTT TTT TTT TTT TTT TTT TTT TTT V
Plate 4	H11	CelSeq-dTV383	GCC GGT AAT ACG ACT CAC TAT AGG GGT TCA GAC GTG TGC TCT TCC GAT CTN NNN NNN NAG TGC AGA TTT TTT TTT TTT TTT TTT TTT TTT V
Plate 4	H12	CelSeq-dTV384	GCC GGT AAT ACG ACT CAC TAT AGG GGT TCA GAC GTG TGC TCT TCC GAT CTN NNN NNN NCT CTG TCT TTT TTT TTT TTT TTT TTT TTT TTT V
